# Supplementary material for: Folliculin-interacting protein FNIP2 impacts on overweight and obesity through a polymorphism in a conserved 3′ untranslated region
Source: Genome Biol. 2022 Oct 31;23:230. doi: 10.1186/s13059-022-02798-5 (PMC9620695; doi:10.1186/s13059-022-02798-5)
Supplement: Supplementary file 2 — Additional file 2: Table S1. Phenotypic characteristics of healthy volunteers (Full set and population subsets). Table S2. List of SNPs, genes, location, type, and minor allele frequencies genotyped in this study. Table S3. Detailed information of SNPs associations with metabolic characteristics. Table S4. Associations of FNIP2, FNIP1, FLCN and miR-181b expression with metabolic phenotypes. [file 13059_2022_2798_MOESM2_ESM.xlsx]

## Sheet: Table S1
Table S1: Phenotypic characteristics of healthy volunteers (Full set and population subsets).
			Full Set (DNA Analysis)			Subset 1 (RNA Analysis)			Subset 2 (miRNA Expression Analysis)			Healthy Values	Ref.
			Range	Mean (SD)	N	Range	Mean (SD)	N	Range	Mean (SD)	N
Gender	Female		-	-	523	-	-	113	-	-	69	-
	Male		-	-	267	-	-	48	-	-	20	-
Age			18-72	41.5 (40.6-42.4)	790	19-71	42.4 (40.4-44.5)	161	19-71	38.6 (35.3- 42)	89	-
Weight (kg)			44.8-131.5	76.3 (75.2-77.4)	790	48.5-116.8	76.2 (73.8-78.6)	161	48.5-97.5	65.8 (63.9-67.7)	89	-
Height (cm)			144.6-199.5	167 (166-168)	790	147-186.5	166 (164-167)	161	147-187.4	165 (163- 167)	89	-
Body Mass Index (BMI)			16.8-43.4	27.3 (27-27.6)	790	18.6-35.7	27.7 (27-28.5)	161	18.2-35.4	24.2 (23.5- 25)	89	<25	[31]
Fat Mass Percentage (%)			5.4-58.7	34.9 (34.2-35.6)	790	7.7-51.8	36 (34.5-37.5)	161	7.7-50.8	31.7 (29.7-33.8)	89		[32,33]
	Female	Age 18-39	14-58.7	37 (35.8-38.2)	211	20.9-51.8	35.9 (33-38.7)	36	18.1-43.1	30.5 (28.2-32.8)	28	21.0-32.9
		Age 40-59	23.6-55.8	41.4 (40.6-42.1)	283	26.5-50.8	42.1 (40.7-43.6)	69	26.5-50.8	39 (36.8-41.3)	35	23.0-33.9
		Age 60-80	27.9-52.2	41 (38.9-43.1)	29	33.1-44.5	39.9 (36.8-43)	8	33.1-42.2	38.4 (35-41.8)	6	24.0-35.9
	Male	Age 18-39	7.7-40.8	23.7 (22.4-25)	135	7.7-34.5	20.4 (17.2-23.7)	22	7.7-24.8	18.1 (15.8-20.3)	18	8.0-19.9
		Age 40-59	5.4-41.1	27.2 (25.8-28.6)	113	19.9-41.1	31.6 (29.8-33.4)	24	19.9-28.9	24.4 (15.6-33.2)	2	11.0-21.9
		Age 60-80	18.9-38.4	30 (27.8-32.3)	19	34.2-36.6	35.4 (33-37.8)	2	-	-	0	13.0-24.9
Muscle Mass Percentage (%)			12.5-46.7	28.7 (28.3-29.1)	790	20.6-46.7	28.2 (27.3-29.1)	161	20.6-46.7	29.9 (28.6-31.2)	89	-	[32,33]
	Female	Age 18-39	18.2-40.8	26.6 (26.1-27.1)	211	21.1-33	27.1 (26-28.2)	36	23.1-35.5	29.1 (28-30.2)	28	24.3-30.3
		Age 40-59	12.5-32.1	24.7 (24.4-25.1)	283	20.6-31.5	24.6 (24-25.2)	69	20.6-31.5	25.5 (24.6-26.5)	35	24.1-30.1
		Age 60-80	20.8-27.7	24.5 (23.8-25.2)	29	22.6-26.8	25 (24-26)	8	22.6-26.8	25.3 (24-26.5)	6	23.9-29.9
	Male	Age 18-39	27.6-46.7	36.9 (36.1-37.7)	135	31-46.7	39.3 (37.3-41.3)	22	34-46.7	40.6 (39.1-42.1)	18	33.3-39.3
		Age 40-59	26.3-43.9	33.5 (32.8-34.2)	113	26.4-38.4	31.4 (30.3-32.4)	24	32.7-38.4	35.5 (30-41.1)	2	33.1-39.1
		Age 60-80	26.8-36.2	30.7 (29.6-31.9)	19	27.4-28.1	27.8 (27.1-28.4)	2	-	-	0	32.9-38.9
Visceral Fatness Classification			1-24	8.4 (8.12-8.68)	790	2-20	8.8 (8.11-9.48)	161	2-12	6.01 (5.41-6.62)	89	1-9	[32,33]
Waist circumference (cm)			61-133.5	90 (89-91)	790	66.7-126.5	92 (89.9-94.1)	161	64-110	82.5 (80.6-84.4)	89	-	[34]
	Female		61-132.6	87.3 (86.2-88.5)	523	66.7-113.2	89.3 (87.1-91.5)	113	64-110	82.6 (80.1-85)	69	<82
	Male		65-133.5	95.2 (93.5-96.9)	267	69.5-126.5	98.2 (93.8-103)	48	74.8-92.2	82.2 (80-84.4)	20	<95
Hip circumference (cm)			75.5-191	108 (107-108)	578	75.5-191	108 (106-110)	161	75.5-191	102 (99.9- 105)	89	-
Systolic blood pressure (mmHg)			65-190	122 (121-123)	790	65-169	123 (121-125)	161	65-153	120 (117- 123)	89	120-129	[35]
Diastolic blood pressure (mmHg)			40-125	75.9 (75.1-76.6)	790	49-106	77.1 (75.5-78.7)	161	49-91	72.5 (70.7-74.3)	89	80-84	[35]
Heart Rate (bpm)			37-135	68.6 (67.8-69.4)	790	47-135	69.6 (67.8-71.4)	161	47-100	69 (66.7-71.4)	89	60-100	[36]
Cholesterol (mg/dL)			118.2-316.7	204 (201-207)	623	128.49-288	203 (198-208)	161	128.49-288	194 (187- 202)	89	<200	[37]
Glucose (mg/dL)			63-206	86.2 (85.1-87.2)	534	67-206	89.8 (87.1-92.6)	119	71-109	86 (83.3-88.6)	41	<99	[38]
Insulin (mg/dL)			1.4-76	8.84 (8.33-9.36)	480	1.4-76	9.77 (8.37-11.2)	118	3.3-12.7	7.1 (6.34-7.87)	40	<17	[38]
High Density Lipoprotein Cholesterol (HDL) (mg/dL)			21.7-109.6	53.5 (52.5-54.5)	623	29.9-84	55.7 (53.8-57.6)	161	34.46-81.7	58.7 (56.3- 61)	89	>40	[37]
Low Density Lipoprotein Cholesterol (LDL) (mg/dL)			44.32-233	129 (126-131)	622	55.91-211.5	127 (122-132)	161	55.91-201.2	118 (111- 125)	89	<100	[37]
Oxidized low-density lipoprotein (Ox-LDL) (mg/dL)			10.12-125	43.6 (41.6-45.6)	323	10.12-84.3	35.8 (33.9-37.8)	161	10.12-73.29	33 (30.6-35.4)	88	<60	[39]
Triglycerides (TG) (mg/dL)			25-605	99.1 (94.7-103)	623	25-317	99.5 (91.6-107)	161	25-219	79.7 (72.9-86.5)	89	<150	[37]
Leptin (ng/ml)			0.11-88.19	18.4 (14.4-22.5)	69	0.36-63.92	17.9 (10.7-25.1)	20	0.36-63.92	18.3 (10.3-26.2)	18	-	[40]
	Female		0.66-88.19	27.3 (22.4-32.2)	42	7.54-63.92	24.7 (15.9-33.6)	13	7.54-63.92	25.2 (15.6-34.8)	12	21.9
	Male		0.11-13.21	4.65 (3.22-6.08)	27	0.36-13.05	5.26 (1.48-9.04)	7	0.36-13.05	4.44 (0.39-8.49)	6	6.6
Exercise (1-6)			1-6	3.62 (3.51-3.74)	782	1-6	3.55 (3.3-3.8)	161	1-6	3.64 (3.3-3.98)	89	-
Appetite (1-5)			1-5	3.71 (3.66-3.77)	779	2-5	3.75 (3.63-3.87)	161	2-5	3.67 (3.52-3.82)	89	-
Calories (Kcal)			986.5-5152.4	2180 (2140-2220)	724	1150.8-5152.4	2070 (1980-2160)	153	1150.8-3844.1	2000 (1880-2110)	85	-
Basal Metabolism (Kcal)			1625-4116.6	2500 (2460-2540)	648	1638.4-3960	2440 (2360-2520)	152	1638.4-3178.8	2290 (2210-2370)	84	-

## Sheet: Table S2
Table S2. List of SNPs, genes, location, type, and minor allele frequencies genotyped in this study.
rs	Gene Context	Gene Name	GRCh38 Assembly Location	SNP Type	Minor Allele Frequency (MAF)
					Global 1000Genome	EUR 1000 Genome	CEPH(CEU) HapMap
rs6674775	LAMTOR5-AS1;LAMTOR5	LAMTOR5 antisense RNA 1; Late endosomal/lysosomal adaptor; MAPK and MTOR activator 5	ch. 1: 110407817	Mis-sense Mutation;Transition Substitution;Intragenic	0.36(T)	-	0.47(C)
rs2275527	MTOR	Mechanistic target of rapamycin	ch. 1: 11130589	Silent Mutation;Intron;Transition Substitution;Intragenic	0.23(T)		0.24(T)
rs1057079	MTOR;MTOR-AS1	Mechanistic target of rapamycin;MTOR antisense RNA 1	ch. 1: 11145001	Silent Mutation;Transition Substitution;Intron;Intragenic	0.45(G)	0.26(G)	0.24(G)
rs10779751	MTOR	Mechanistic target of rapamycin	ch. 1: 11224279	Intron;Transition Substitution;Intragenic	0.31(A)	0.43(A)	0.27(A)
rs1064261	MTOR	Mechanistic target of rapamycin	ch. 1: 11228701	Transition Substitution;Silent Mutation;Intragenic	0.3(C)	0.28(C)	0.27(C)
rs1135172	MTOR	Mechanistic target of rapamycin	ch. 1: 11241657	Silent Mutation;Transition Substitution;Intragenic	0.36(T)	0.28(T)	0.27(T)
rs2782646	SZT2	Seizure threshold 2 homolog (mouse)	ch. 1: 43426518	Transition Substitution;Intron;Mis-sense Mutation;Intragenic	0.22(A)	-	0.46(A)
rs6954	SZT2;HYI	Seizure threshold 2 homolog (mouse); Hydroxypyruvate isomerase (putative)	ch. 1: 43450971	UTR 3;Transition Substitution;Intron;Intragenic	0.42(T)	0.42(T)	0.39(T)
rs2782651	SZT2;HYI	Seizure threshold 2 homolog (mouse); Hydroxypyruvate isomerase (putative)	ch. 1: 43455015	Transversion Substitution;Intron;Intragenic	0.4(C)	-	0.32(C)
rs684856	SESN3	Sestrin 3	ch. 11: 95172947	UTR 3;Transition Substitution;Intragenic	0.5(A)	0.41(A)	0.39(A)
rs7969091	RHEBL1	Ras homolog enriched in brain like 1	ch. 12: 49070666	UTR 5;Intron;Transition Substitution;Intragenic	0.36(G)	0.42(G)	0.42(G)
rs2643665	RHEBL1; C12orf66	Ras homolog enriched in brain like 1; Chromosome 12 open reading frame 66	ch. 12: 64187204	Intron;UTR 3;Transition Substitution;Intragenic	0.49(G)	0.5(A)	0.45(G)
rs763053	WDR24	WD repeat domain 24	ch. 16: 685921	Silent Mutation;Transition Substitution;Intragenic	0.5(A)	0.27(G)	0.26(G)
rs3803761	FLCN	Folliculin	ch. 17: 17213098	UTR 3;Intron;Transition Substitution;Intragenic	0.29(T)	0.24(T)	0.26(T)
rs1708617	FLCN	Folliculin	ch. 17: 17229304	UTR 5;Transition Substitution;Intron;Intragenic	0.25(T)	0.21(T)	-
rs1708629	FLCN	Folliculin	ch. 17: 17236983	Intron;Transition Substitution;UTR 5;Intragenic	0.43(T)	0.42(C)	-
rs7503807	RPTOR	Regulatory associated protein of MTOR complex 1	ch. 17: 80617311	Intron;Transversion Substitution;Intragenic	0.38(C)	0.28(A)	0.46(C)
rs12940622	RPTOR	Regulatory associated protein of MTOR complex 1	ch. 17: 80641771	Transition Substitution;Intron;Intragenic	0.4(A)	0.44(C)	0.45(A)
rs3751945	RPTOR	Regulatory associated protein of MTOR complex 1	ch. 17: 80846529	Transition Substitution;Silent Mutation;Intragenic	0.44(A)	0.38(G)	0.31(G)
rs2289759	RPTOR	Regulatory associated protein of MTOR complex 1	ch. 17: 80880423	Intron;Silent Mutation;Transition Substitution;Intragenic	0.25(G)	0.25(G)	0.22(G)
rs2289764	RPTOR	Regulatory associated protein of MTOR complex 1	ch. 17: 80891746	Silent Mutation;Intron;Transition Substitution;Intragenic	0.38(C)	0.23(C)	0.19(C)
rs2289765	RPTOR	Regulatory associated protein of MTOR complex 1	ch. 17: 80891830	Intron;Transition Substitution;Silent Mutation;Intragenic	0.23(G)	0.11(G)	0.08(G)
rs2271603	RPTOR	Regulatory associated protein of MTOR complex 1	ch. 17: 80922729	Silent Mutation;Transition Substitution;Intragenic	0.25(T)	0.32(T)	0.35(T)
rs1567962	RPTOR	Regulatory associated protein of MTOR complex 1	ch. 17: 80945758	Transition Substitution;Silent Mutation;Intragenic	0.37(T)	0.33(T)	0.26(T)
rs9899178	RPTOR	Regulatory associated protein of MTOR complex 1	ch. 17: 80961397	Silent Mutation;Intron;Transition Substitution;Intragenic	0.31(T)	0.35(T)	0.24(T)
rs6505776	SEH1L	SEH1 like nucleoporin	ch. 18: 12984145	Transversion Substitution;Mis-sense Mutation;Intragenic	0.22(C)	0.38(C)	0.43(C)
rs4520933	RNF152	Ring finger protein 152	ch. 18: 61813848	UTR 3;Transition Substitution;Intron;Intragenic	0.47(C)	0.39(T)	0.44(T)
rs75659514	RNF152	Ring finger protein 152	ch. 18: 61814219	Transition Substitution;Intergenic/Unknown;Intragenic	0.22(T)	0.25(T)	-
rs4940534	RNF152	Ring finger protein 152	ch. 18: 61868195	UTR 5;Intron;Transition Substitution;Intragenic	0.33(G)	0.39(G)	0.39(G)
rs2293424	KPTN	Kaptin; Actin binding protein	ch. 19: 47476896	Intron;Silent Mutation;Transition Substitution;Intragenic	0.35(T)	0.5(C)	0.48(T)
rs1860217	GATSL3	GATS protein like 3	ch. 22: 30289571	Transversion Substitution;UTR 5;Intragenic	0.36(C)	-	-
rs5749334	DEPDC5	DEP domain containing 5	ch. 22: 31815426	Transversion Substitution;Intron;Silent Mutation;Intragenic	0.33(A)	-	0.5(C)
rs696221	SEC13	SEC13 homolog; nuclear pore and COPII coat complex component	ch. 3: 10301192	Intron;Transition Substitution;UTR 3;Intragenic	0.23(C)	-	0.41(C)
rs703915	SEC13	SEC13 homolog; nuclear pore and COPII coat complex component	ch. 3: 10311594	Transversion Substitution;Intron;UTR 3;Intragenic	0.24(T)	0.13(T)	0.23(T)
rs3891008	SEC13	SEC13 homolog; nuclear pore and COPII coat complex component	ch. 3: 10311646	Intron;Transversion Substitution;UTR 3;Intragenic	0.35(A)	0.43(A)	0.22(A)
rs10857319	FNIP2	Folliculin interacting protein 2	ch. 4: 158808642	UTR 5;Intron;Transition Substitution;Intragenic	0.39(T)	-	0.36(T)
rs17286116	FNIP2	Folliculin interacting protein 2	ch. 4: 158871478	Intron;Transition Substitution;Nonsense Mutation;Intragenic	0.21(T)	-	0.41(T)
rs2291007	FNIP2, C4orf45	Folliculin interacting protein 2; Chromosome 4 open reading frame 45	ch. 4: 158907176	UTR 3;Intron;Transition Substitution;Intragenic	0.4(A)	-	0.42(A)
rs11723286	LAMTOR3	Late endosomal/lysosomal adaptor; MAPK and MTOR activator 3	ch. 4: 99880116	UTR 3;Transition Substitution;Intragenic	0.29(G)	-	0.27(G)
rs2298735	LAMTOR3	Late endosomal/lysosomal adaptor; MAPK and MTOR activator 3	ch. 4: 99894460	Transversion Substitution;UTR 5;Intragenic	0.45(G)	-	0.39(G)
rs2042252	FNIP1	Folliculin interacting protein 1	ch. 5: 131644334	Transition Substitution;UTR 3;Intragenic	0.43(C)	-	0.24(C)
rs12188941	LARS	Leucyl-tRNA synthetase	ch. 5: 146113702	UTR 3;Transversion Substitution;Intragenic	0.22(T)	0.25(C)	-
rs3804439	SKP2	S-phase kinase-associated protein 2; E3 ubiquitin protein ligase	ch. 5: 36178942	UTR 3;Intron;Transition Substitution;Intragenic	0.27(G)	-	0.12(G)
rs33662	SKP2	S-phase kinase-associated protein 2; E3 ubiquitin protein ligase	ch. 5: 36178995	Intron;UTR 3;Transition Substitution;Intragenic	0.29(G)	-	0.03(G)
rs4865615	SLC38A9	Solute carrier family 38 member 9	ch. 5: 55664845	Mis-sense Mutation;Transversion Substitution;Intron;Intragenic	0.44(C)	0.34(C)	0.34(C)
rs1555403	RRAGD	Ras related GTP binding D	ch. 6: 89366951	UTR 3;Transversion Substitution;Intragenic	0.27(T)	-	0.23(T)
rs12878	LAMTOR4	Late endosomal/lysosomal adaptor; MAPK and MTOR activator 4	ch. 7: 100149507	Intron;Silent Mutation;Transition Substitution;Intragenic	0.4(C)	-	0.34(C)
rs4222	MIOS	Meiosis regulator for oocyte development	ch. 7: 7607056	Intron;Transition Substitution;Silent Mutation;Intragenic	0.31(T)	-	0.24(T)
rs7840156	DEPTOR	DEP domain containing MTOR-interacting protein	ch. 8: 119873704	Intron;UTR 5;Transition Substitution;Intragenic	0.33(C)	0.2(C)	-
rs16893299	DEPTOR	DEP domain containing MTOR-interacting protein	ch. 8: 119928412	Intergenic/Unknown;Transition Substitution	0.25(T)	0.19(T)	0.24(T)
rs2271900	DEPTOR	DEP domain containing MTOR-interacting protein	ch. 8: 120001531	Transition Substitution;Mis-sense Mutation;Intragenic	0.36(A)	-	0.29(A)
rs4871827	DEPTOR	DEP domain containing MTOR-interacting protein	ch. 8: 120049640	Transition Substitution;Mis-sense Mutation;Intragenic	0.3(A)	-	0.35(A)
rs1051534	DEPTOR	DEP domain containing MTOR-interacting protein	ch. 8: 120049838	UTR 3;Transition Substitution;Intragenic	0.32(G)	-	0.42(G)
rs7822662	DEPTOR	DEP domain containing MTOR-interacting protein	ch. 8: 120052210	Intron;UTR 3;Transition Substitution;Intragenic	0.32(A)	-	0.34(A)
rs10808506	DEPTOR	DEP domain containing MTOR-interacting protein	ch. 8: 120054231	Intron;UTR 3;Transition Substitution;Intragenic	0.2(A)	0.24(A)	0.26(A)
rs5960093	RRAGB	Ras related GTP binding B	ch. X: 55717852	Transversion Substitution;UTR 5;Intron;Intragenic	0.27(G)	-	0.26(G)

## Sheet: Table S3
Table S3. Detailed information of SNPs associations with metabolic characteristics.
Response	Gene	SNP	beta(CI)	p.value	Bonferroni corrected p.value
Appetite	MTOR	rs2275527	0.03 (-0.06-0.13)	0.4927	1
Appetite	MTOR;MTOR-AS1	rs1057079	0.04 (-0.05-0.13)	0.4329	1
Appetite	MTOR	rs10779751	0.06 (-0.03-0.16)	0.1954	1
Appetite	MTOR	rs1064261	0.06 (-0.03-0.16)	0.1954	1
Appetite	MTOR	rs1135172	0.08 (-0.01-0.17)	0.09867	1
Appetite	SZT2	rs2782646	-0.06 (-0.14-0.02)	0.138	1
Appetite	SZT2;HYI	rs6954	0.06 (-0.02-0.14)	0.1555	1
Appetite	Near LD SZT2;HYI	rs2782651	0.04 (-0.04-0.13)	0.2913	1
Appetite	LAMTOR5-AS1;LAMTOR5	rs6674775	0.06 (-0.01-0.14)	0.1037	1
Appetite	SEC13	rs696221	-0.08 (-0.16-0)	0.03972	1
Appetite	SEC13	rs703915	-0.06 (-0.17-0.06)	0.3448	1
Appetite	SEC13	rs3891008	-0.06 (-0.15-0.04)	0.2562	1
Appetite	LAMTOR3	rs11723286	-0.01 (-0.09-0.07)	0.8476	1
Appetite	LAMTOR3	rs2298735	-0.01 (-0.09-0.06)	0.7431	1
Appetite	FNIP2	rs10857319	-0.01 (-0.09-0.07)	0.8178	1
Appetite	FNIP2	rs17286116	0.02 (-0.07-0.1)	0.6954	1
Appetite	C4orf45;FNIP2	rs2291007	0.05 (-0.03-0.13)	0.2597	1
Appetite	SKP2	rs3804439	0 (-0.12-0.11)	0.9713	1
Appetite	SKP2	rs33662	-0.09 (-0.24-0.06)	0.2469	1
Appetite	SLC38A9	rs4865615	-0.04 (-0.12-0.04)	0.3631	1
Appetite	FNIP1	rs2042252	-0.02 (-0.11-0.07)	0.6764	1
Appetite	LARS	rs12188941	-0.02 (-0.11-0.07)	0.6291	1
Appetite	RRAGD	rs1555403	0.1 (0.01-0.19)	0.02467	1
Appetite	MIOS	rs4222	-0.04 (-0.14-0.06)	0.4082	1
Appetite	LAMTOR4	rs12878	0.04 (-0.05-0.12)	0.3863	1
Appetite	DEPTOR	rs7840156	-0.04 (-0.13-0.05)	0.3827	1
Appetite	DEPTOR	rs16893299	-0.07 (-0.17-0.02)	0.1107	1
Appetite	DEPTOR	rs2271900	-0.01 (-0.1-0.08)	0.7879	1
Appetite	DEPTOR	rs4871827	0.07 (0-0.15)	0.06624	1
Appetite	DEPTOR	rs1051534	0.09 (0.01-0.17)	0.02192	1
Appetite	DEPTOR	rs7822662	-0.09 (-0.18--0.01)	0.03534	1
Appetite	DEPTOR	rs10808506	-0.08 (-0.18-0.01)	0.0707	1
Appetite	SESN3	rs684856	0.03 (-0.05-0.11)	0.4584	1
Appetite	RHEBL1	rs7969091	-0.05 (-0.13-0.03)	0.1835	1
Appetite	C12orf66	rs2643665	0.01 (-0.07-0.09)	0.8537	1
Appetite	WDR24	rs763053	-0.06 (-0.15-0.04)	0.2225	1
Appetite	FLCN	rs3803761	-0.05 (-0.14-0.04)	0.2642	1
Appetite	FLCN	rs1708617	-0.07 (-0.16-0.03)	0.1602	1
Appetite	FLCN	rs1708629	0.07 (-0.01-0.15)	0.0692	1
Appetite	RPTOR	rs7503807	-0.04 (-0.12-0.04)	0.3346	1
Appetite	RPTOR	rs12940622	-0.04 (-0.12-0.04)	0.3796	1
Appetite	RPTOR	rs3751945	0.04 (-0.05-0.12)	0.3915	1
Appetite	RPTOR	rs2289759	-0.02 (-0.11-0.07)	0.6883	1
Appetite	RPTOR	rs2289764	0.03 (-0.06-0.12)	0.5736	1
Appetite	RPTOR	rs2289765	-0.02 (-0.14-0.1)	0.7803	1
Appetite	RPTOR	rs2271603	-0.06 (-0.14-0.02)	0.1641	1
Appetite	RPTOR	rs1567962	0.03 (-0.06-0.11)	0.5454	1
Appetite	RPTOR	rs9899178	-0.04 (-0.13-0.04)	0.3188	1
Appetite	SEH1L	rs6505776	-0.01 (-0.09-0.07)	0.7549	1
Appetite	RNF152	rs4520933	-0.02 (-0.09-0.06)	0.6855	1
Appetite	RNF152	rs75659514	0.01 (-0.08-0.11)	0.7828	1
Appetite	RNF152	rs4940534	-0.01 (-0.09-0.07)	0.88	1
Appetite	KPTN	rs2293424	-0.04 (-0.12-0.03)	0.2683	1
Appetite	GATSL3	rs1860217	-0.06 (-0.15-0.03)	0.2242	1
Appetite	DEPDC5	rs5749334	0.03 (-0.05-0.1)	0.4914	1
Appetite	RRAGB	rs5960093	0 (-0.07-0.07)	0.9274	1
Calories	MTOR	rs2275527	-56.46 (-123.21-10.3)	0.09726	1
Calories	MTOR;MTOR-AS1	rs1057079	-74.87 (-136.71--13.02)	0.01774	1
Calories	MTOR	rs10779751	-53.65 (-117.72-10.43)	0.1006	1
Calories	MTOR	rs1064261	-54.07 (-118.17-10.04)	0.09817	1
Calories	MTOR	rs1135172	-53.99 (-117.11-9.14)	0.09358	1
Calories	SZT2	rs2782646	2.12 (-51.73-55.97)	0.9385	1
Calories	SZT2;HYI	rs6954	27.91 (-25.55-81.36)	0.3058	1
Calories	Near LD SZT2;HYI	rs2782651	8.54 (-47.5-64.59)	0.7648	1
Calories	LAMTOR5-AS1;LAMTOR5	rs6674775	35.86 (-17.2-88.92)	0.1849	1
Calories	SEC13	rs696221	10.7 (-42.69-64.08)	0.6941	1
Calories	SEC13	rs703915	-18.68 (-96.6-59.25)	0.6381	1
Calories	SEC13	rs3891008	24.38 (-42.48-91.24)	0.4743	1
Calories	LAMTOR3	rs11723286	15.72 (-40.7-72.13)	0.5846	1
Calories	LAMTOR3	rs2298735	-3.75 (-55.19-47.7)	0.8864	1
Calories	FNIP2	rs10857319	29.16 (-27.97-86.28)	0.3167	1
Calories	FNIP2	rs17286116	10.19 (-45.29-65.67)	0.7184	1
Calories	C4orf45;FNIP2	rs2291007	-8.66 (-62.69-45.36)	0.753	1
Calories	SKP2	rs3804439	11.13 (-67.32-89.58)	0.7807	1
Calories	SKP2	rs33662	-48.53 (-149.97-52.91)	0.3479	1
Calories	SLC38A9	rs4865615	4.18 (-51.45-59.82)	0.8827	1
Calories	FNIP1	rs2042252	-18.82 (-81.58-43.93)	0.5561	1
Calories	LARS	rs12188941	-29.2 (-89.94-31.55)	0.3457	1
Calories	RRAGD	rs1555403	-23.68 (-82.27-34.91)	0.4278	1
Calories	MIOS	rs4222	-8.67 (-74.5-57.16)	0.7961	1
Calories	LAMTOR4	rs12878	12.84 (-43.94-69.63)	0.6571	1
Calories	DEPTOR	rs7840156	53.15 (-6.59-112.9)	0.08112	1
Calories	DEPTOR	rs16893299	18.3 (-44.33-80.93)	0.5664	1
Calories	DEPTOR	rs2271900	-20.78 (-82.44-40.87)	0.5083	1
Calories	DEPTOR	rs4871827	-16.08 (-67.52-35.36)	0.5396	1
Calories	DEPTOR	rs1051534	-22.94 (-74.99-29.11)	0.3872	1
Calories	DEPTOR	rs7822662	31.87 (-25.36-89.1)	0.2747	1
Calories	DEPTOR	rs10808506	32.35 (-29.36-94.06)	0.3037	1
Calories	SESN3	rs684856	-2.7 (-56.3-50.89)	0.9211	1
Calories	RHEBL1	rs7969091	-9.29 (-63.42-44.84)	0.7363	1
Calories	C12orf66	rs2643665	-24.61 (-78.03-28.82)	0.3662	1
Calories	WDR24	rs763053	48.21 (-16.03-112.45)	0.1411	1
Calories	FLCN	rs3803761	17.12 (-44.57-78.81)	0.5861	1
Calories	FLCN	rs1708617	22.44 (-42.24-87.13)	0.496	1
Calories	FLCN	rs1708629	27.95 (-23.98-79.89)	0.291	1
Calories	RPTOR	rs7503807	-5.51 (-59.76-48.75)	0.842	1
Calories	RPTOR	rs12940622	-11.95 (-66.2-42.3)	0.6656	1
Calories	RPTOR	rs3751945	22.62 (-33.11-78.34)	0.4258	1
Calories	RPTOR	rs2289759	-11.91 (-73.29-49.48)	0.7035	1
Calories	RPTOR	rs2289764	6.27 (-54.98-67.52)	0.8408	1
Calories	RPTOR	rs2289765	-44.89 (-127.98-38.21)	0.2893	1
Calories	RPTOR	rs2271603	-8.99 (-65.56-47.58)	0.7552	1
Calories	RPTOR	rs1567962	-14.3 (-70.4-41.8)	0.6168	1
Calories	RPTOR	rs9899178	18.3 (-38.38-74.98)	0.5264	1
Calories	SEH1L	rs6505776	10.41 (-44.06-64.88)	0.7075	1
Calories	RNF152	rs4520933	18.74 (-34.42-71.89)	0.4892	1
Calories	RNF152	rs75659514	26.35 (-36.51-89.21)	0.4108	1
Calories	RNF152	rs4940534	-33.07 (-86.54-20.4)	0.2251	1
Calories	KPTN	rs2293424	40.79 (-12.16-93.74)	0.1309	1
Calories	GATSL3	rs1860217	34.11 (-26.35-94.57)	0.2684	1
Calories	DEPDC5	rs5749334	-47.86 (-99.68-3.96)	0.07023	1
Calories	RRAGB	rs5960093	-2.3 (-50.75-46.15)	0.9257	1
Hip circumference	MTOR	rs2275527	0.54 (-1.07-2.16)	0.5102	1
Hip circumference	MTOR;MTOR-AS1	rs1057079	0.19 (-1.28-1.66)	0.7974	1
Hip circumference	MTOR	rs10779751	0.55 (-1.01-2.12)	0.4867	1
Hip circumference	MTOR	rs1064261	0.53 (-1.02-2.08)	0.5014	1
Hip circumference	MTOR	rs1135172	0.66 (-0.86-2.17)	0.3955	1
Hip circumference	SZT2	rs2782646	1.27 (0.03-2.52)	0.0453	1
Hip circumference	SZT2;HYI	rs6954	-1.03 (-2.26-0.2)	0.1017	1
Hip circumference	Near LD SZT2;HYI	rs2782651	-1.18 (-2.47-0.11)	0.07216	1
Hip circumference	LAMTOR5-AS1;LAMTOR5	rs6674775	-1 (-2.22-0.22)	0.1089	1
Hip circumference	SEC13	rs696221	-1.01 (-2.26-0.24)	0.1142	1
Hip circumference	SEC13	rs703915	0.81 (-1.05-2.66)	0.3918	1
Hip circumference	SEC13	rs3891008	-0.7 (-2.24-0.83)	0.3688	1
Hip circumference	LAMTOR3	rs11723286	0.18 (-1.12-1.48)	0.7912	1
Hip circumference	LAMTOR3	rs2298735	0.22 (-0.99-1.43)	0.7208	1
Hip circumference	FNIP2	rs10857319	-0.95 (-2.27-0.37)	0.157	1
Hip circumference	FNIP2	rs17286116	1.39 (0.12-2.66)	0.03207	1
Hip circumference	C4orf45;FNIP2	rs2291007	1.28 (0.04-2.51)	0.04345	1
Hip circumference	SKP2	rs3804439	0.9 (-0.92-2.72)	0.3304	1
Hip circumference	SKP2	rs33662	-1.42 (-3.73-0.89)	0.2269	1
Hip circumference	SLC38A9	rs4865615	1.29 (0.01-2.57)	0.04895	1
Hip circumference	FNIP1	rs2042252	-0.96 (-2.39-0.47)	0.1889	1
Hip circumference	LARS	rs12188941	1.14 (-0.3-2.59)	0.1204	1
Hip circumference	RRAGD	rs1555403	-0.55 (-1.94-0.84)	0.4389	1
Hip circumference	MIOS	rs4222	0.55 (-0.98-2.07)	0.4816	1
Hip circumference	LAMTOR4	rs12878	-0.21 (-1.53-1.11)	0.7523	1
Hip circumference	DEPTOR	rs7840156	-0.69 (-2.09-0.7)	0.3291	1
Hip circumference	DEPTOR	rs16893299	-1.14 (-2.59-0.32)	0.127	1
Hip circumference	DEPTOR	rs2271900	1.63 (0.15-3.12)	0.03082	1
Hip circumference	DEPTOR	rs4871827	-0.43 (-1.63-0.77)	0.4851	1
Hip circumference	DEPTOR	rs1051534	-0.41 (-1.63-0.8)	0.5034	1
Hip circumference	DEPTOR	rs7822662	-0.5 (-1.85-0.85)	0.4657	1
Hip circumference	DEPTOR	rs10808506	-0.53 (-1.96-0.91)	0.4695	1
Hip circumference	SESN3	rs684856	1.51 (0.25-2.76)	0.0185	1
Hip circumference	RHEBL1	rs7969091	0.04 (-1.22-1.29)	0.956	1
Hip circumference	C12orf66	rs2643665	0.86 (-0.38-2.1)	0.175	1
Hip circumference	WDR24	rs763053	0.29 (-1.19-1.78)	0.6977	1
Hip circumference	FLCN	rs3803761	0.46 (-0.97-1.89)	0.53	1
Hip circumference	FLCN	rs1708617	0.68 (-0.81-2.17)	0.369	1
Hip circumference	FLCN	rs1708629	1.66 (0.44-2.89)	0.008007	0.4804
Hip circumference	RPTOR	rs7503807	-1.11 (-2.42-0.2)	0.09619	1
Hip circumference	RPTOR	rs12940622	-1.17 (-2.47-0.14)	0.07977	1
Hip circumference	RPTOR	rs3751945	-0.77 (-2.05-0.51)	0.2393	1
Hip circumference	RPTOR	rs2289759	0.08 (-1.36-1.53)	0.9086	1
Hip circumference	RPTOR	rs2289764	-0.69 (-2.11-0.73)	0.3379	1
Hip circumference	RPTOR	rs2289765	-0.08 (-1.96-1.79)	0.9294	1
Hip circumference	RPTOR	rs2271603	-1.13 (-2.43-0.17)	0.08885	1
Hip circumference	RPTOR	rs1567962	0.75 (-0.57-2.07)	0.2663	1
Hip circumference	RPTOR	rs9899178	-0.93 (-2.24-0.37)	0.1609	1
Hip circumference	SEH1L	rs6505776	-0.68 (-1.97-0.61)	0.2986	1
Hip circumference	RNF152	rs4520933	-0.34 (-1.58-0.9)	0.5903	1
Hip circumference	RNF152	rs75659514	-0.16 (-1.65-1.32)	0.8291	1
Hip circumference	RNF152	rs4940534	0.46 (-0.77-1.7)	0.4595	1
Hip circumference	KPTN	rs2293424	1.04 (-0.19-2.26)	0.09631	1
Hip circumference	GATSL3	rs1860217	0.29 (-1.11-1.7)	0.6812	1
Hip circumference	DEPDC5	rs5749334	0.73 (-0.47-1.92)	0.2345	1
Hip circumference	RRAGB	rs5960093	-1.07 (-2.19-0.06)	0.06248	1
Waist circumference	MTOR	rs2275527	0.85 (-0.7-2.4)	0.2811	1
Waist circumference	MTOR;MTOR-AS1	rs1057079	1.29 (-0.14-2.72)	0.07697	1
Waist circumference	MTOR	rs10779751	1.05 (-0.44-2.53)	0.1668	1
Waist circumference	MTOR	rs1064261	1.06 (-0.42-2.53)	0.1616	1
Waist circumference	MTOR	rs1135172	1.19 (-0.26-2.64)	0.108	1
Waist circumference	SZT2	rs2782646	0.85 (-0.39-2.09)	0.1771	1
Waist circumference	SZT2;HYI	rs6954	-0.75 (-1.98-0.48)	0.2332	1
Waist circumference	Near LD SZT2;HYI	rs2782651	-0.86 (-2.15-0.44)	0.1949	1
Waist circumference	LAMTOR5-AS1;LAMTOR5	rs6674775	-0.03 (-1.26-1.2)	0.9646	1
Waist circumference	SEC13	rs696221	-0.54 (-1.77-0.68)	0.3839	1
Waist circumference	SEC13	rs703915	0.86 (-0.93-2.66)	0.3449	1
Waist circumference	SEC13	rs3891008	0.24 (-1.28-1.77)	0.7563	1
Waist circumference	LAMTOR3	rs11723286	0.05 (-1.25-1.35)	0.9456	1
Waist circumference	LAMTOR3	rs2298735	-0.18 (-1.37-1.01)	0.7682	1
Waist circumference	FNIP2	rs10857319	-1.33 (-2.64--0.02)	0.04598	1
Waist circumference	FNIP2	rs17286116	1.52 (0.25-2.79)	0.01882	1
Waist circumference	C4orf45;FNIP2	rs2291007	1.77 (0.53-3)	0.005256	0.3154
Waist circumference	SKP2	rs3804439	0.59 (-1.21-2.39)	0.5226	1
Waist circumference	SKP2	rs33662	0.18 (-2.16-2.51)	0.8817	1
Waist circumference	SLC38A9	rs4865615	0.39 (-0.88-1.66)	0.5507	1
Waist circumference	FNIP1	rs2042252	-0.87 (-2.31-0.58)	0.2389	1
Waist circumference	LARS	rs12188941	-0.07 (-1.48-1.33)	0.9184	1
Waist circumference	RRAGD	rs1555403	-1.12 (-2.46-0.23)	0.1041	1
Waist circumference	MIOS	rs4222	-0.63 (-2.16-0.9)	0.4183	1
Waist circumference	LAMTOR4	rs12878	-0.43 (-1.75-0.89)	0.5213	1
Waist circumference	DEPTOR	rs7840156	-1.27 (-2.66-0.11)	0.07175	1
Waist circumference	DEPTOR	rs16893299	-1.23 (-2.67-0.2)	0.0922	1
Waist circumference	DEPTOR	rs2271900	1.38 (-0.02-2.79)	0.05376	1
Waist circumference	DEPTOR	rs4871827	-0.32 (-1.51-0.88)	0.6028	1
Waist circumference	DEPTOR	rs1051534	-0.28 (-1.49-0.93)	0.6469	1
Waist circumference	DEPTOR	rs7822662	-0.32 (-1.66-1.01)	0.6331	1
Waist circumference	DEPTOR	rs10808506	-0.23 (-1.68-1.21)	0.7511	1
Waist circumference	SESN3	rs684856	0.8 (-0.44-2.04)	0.2049	1
Waist circumference	RHEBL1	rs7969091	0.27 (-0.98-1.51)	0.6763	1
Waist circumference	C12orf66	rs2643665	-0.18 (-1.4-1.05)	0.7773	1
Waist circumference	WDR24	rs763053	0.38 (-1.11-1.87)	0.6186	1
Waist circumference	FLCN	rs3803761	-0.17 (-1.6-1.25)	0.8099	1
Waist circumference	FLCN	rs1708617	0.06 (-1.43-1.55)	0.9333	1
Waist circumference	FLCN	rs1708629	0.64 (-0.56-1.84)	0.295	1
Waist circumference	RPTOR	rs7503807	-1.47 (-2.71--0.23)	0.02007	1
Waist circumference	RPTOR	rs12940622	-1.49 (-2.73--0.25)	0.01855	1
Waist circumference	RPTOR	rs3751945	-1.14 (-2.42-0.13)	0.07866	1
Waist circumference	RPTOR	rs2289759	0.3 (-1.11-1.71)	0.6721	1
Waist circumference	RPTOR	rs2289764	-0.41 (-1.81-1)	0.5685	1
Waist circumference	RPTOR	rs2289765	0.13 (-1.74-2)	0.8922	1
Waist circumference	RPTOR	rs2271603	-0.71 (-2.01-0.59)	0.2821	1
Waist circumference	RPTOR	rs1567962	1.2 (-0.07-2.48)	0.06498	1
Waist circumference	RPTOR	rs9899178	-0.62 (-1.93-0.69)	0.3543	1
Waist circumference	SEH1L	rs6505776	-0.36 (-1.61-0.89)	0.5714	1
Waist circumference	RNF152	rs4520933	0.17 (-1.05-1.39)	0.7892	1
Waist circumference	RNF152	rs75659514	-0.14 (-1.58-1.3)	0.847	1
Waist circumference	RNF152	rs4940534	-0.05 (-1.28-1.18)	0.9334	1
Waist circumference	KPTN	rs2293424	0.87 (-0.35-2.09)	0.1622	1
Waist circumference	GATSL3	rs1860217	1.02 (-0.38-2.42)	0.153	1
Waist circumference	DEPDC5	rs5749334	0.98 (-0.21-2.16)	0.1066	1
Waist circumference	RRAGB	rs5960093	-0.8 (-1.91-0.3)	0.1518	1
Visceral Fatness	MTOR	rs2275527	0.33 (-0.05-0.71)	0.09032	1
Visceral Fatness	MTOR;MTOR-AS1	rs1057079	0.4 (0.05-0.76)	0.02633	1
Visceral Fatness	MTOR	rs10779751	0.42 (0.05-0.79)	0.02477	1
Visceral Fatness	MTOR	rs1064261	0.44 (0.08-0.81)	0.01821	1
Visceral Fatness	MTOR	rs1135172	0.45 (0.09-0.81)	0.01367	0.8203
Visceral Fatness	SZT2	rs2782646	0.12 (-0.19-0.43)	0.4387	1
Visceral Fatness	SZT2;HYI	rs6954	0.04 (-0.26-0.35)	0.7845	1
Visceral Fatness	Near LD SZT2;HYI	rs2782651	-0.01 (-0.33-0.31)	0.9406	1
Visceral Fatness	LAMTOR5-AS1;LAMTOR5	rs6674775	-0.05 (-0.35-0.25)	0.7466	1
Visceral Fatness	SEC13	rs696221	-0.21 (-0.52-0.09)	0.1716	1
Visceral Fatness	SEC13	rs703915	-0.1 (-0.54-0.35)	0.6642	1
Visceral Fatness	SEC13	rs3891008	0.08 (-0.3-0.46)	0.6879	1
Visceral Fatness	LAMTOR3	rs11723286	0.22 (-0.1-0.54)	0.1778	1
Visceral Fatness	LAMTOR3	rs2298735	0.15 (-0.14-0.45)	0.3153	1
Visceral Fatness	FNIP2	rs10857319	-0.24 (-0.56-0.09)	0.1498	1
Visceral Fatness	FNIP2	rs17286116	0.44 (0.12-0.75)	0.006633	0.398
Visceral Fatness	C4orf45;FNIP2	rs2291007	0.5 (0.2-0.81)	0.001374	0.0824
Visceral Fatness	SKP2	rs3804439	0.11 (-0.34-0.56)	0.6275	1
Visceral Fatness	SKP2	rs33662	0.16 (-0.42-0.74)	0.5922	1
Visceral Fatness	SLC38A9	rs4865615	0.02 (-0.29-0.34)	0.8925	1
Visceral Fatness	FNIP1	rs2042252	-0.16 (-0.52-0.2)	0.3796	1
Visceral Fatness	LARS	rs12188941	-0.04 (-0.39-0.31)	0.8254	1
Visceral Fatness	RRAGD	rs1555403	-0.17 (-0.5-0.17)	0.3261	1
Visceral Fatness	MIOS	rs4222	-0.21 (-0.59-0.17)	0.2805	1
Visceral Fatness	LAMTOR4	rs12878	-0.11 (-0.44-0.22)	0.5186	1
Visceral Fatness	DEPTOR	rs7840156	-0.17 (-0.51-0.18)	0.3378	1
Visceral Fatness	DEPTOR	rs16893299	-0.23 (-0.59-0.12)	0.1989	1
Visceral Fatness	DEPTOR	rs2271900	0.34 (-0.01-0.69)	0.05769	1
Visceral Fatness	DEPTOR	rs4871827	-0.06 (-0.36-0.24)	0.6861	1
Visceral Fatness	DEPTOR	rs1051534	-0.1 (-0.4-0.2)	0.5052	1
Visceral Fatness	DEPTOR	rs7822662	-0.04 (-0.37-0.29)	0.8189	1
Visceral Fatness	DEPTOR	rs10808506	0 (-0.36-0.35)	0.9783	1
Visceral Fatness	SESN3	rs684856	0.15 (-0.16-0.46)	0.3413	1
Visceral Fatness	RHEBL1	rs7969091	0.15 (-0.16-0.46)	0.342	1
Visceral Fatness	C12orf66	rs2643665	0.23 (-0.07-0.54)	0.1311	1
Visceral Fatness	WDR24	rs763053	0.11 (-0.26-0.48)	0.5537	1
Visceral Fatness	FLCN	rs3803761	-0.18 (-0.53-0.17)	0.3154	1
Visceral Fatness	FLCN	rs1708617	-0.06 (-0.43-0.31)	0.7342	1
Visceral Fatness	FLCN	rs1708629	0.13 (-0.17-0.43)	0.3927	1
Visceral Fatness	RPTOR	rs7503807	-0.31 (-0.62--0.01)	0.04473	1
Visceral Fatness	RPTOR	rs12940622	-0.34 (-0.65--0.04)	0.02848	1
Visceral Fatness	RPTOR	rs3751945	-0.32 (-0.64--0.01)	0.04639	1
Visceral Fatness	RPTOR	rs2289759	0.2 (-0.15-0.55)	0.2611	1
Visceral Fatness	RPTOR	rs2289764	-0.11 (-0.46-0.24)	0.534	1
Visceral Fatness	RPTOR	rs2289765	0.06 (-0.4-0.52)	0.7981	1
Visceral Fatness	RPTOR	rs2271603	-0.13 (-0.45-0.19)	0.4229	1
Visceral Fatness	RPTOR	rs1567962	0.28 (-0.04-0.6)	0.0846	1
Visceral Fatness	RPTOR	rs9899178	0.01 (-0.32-0.33)	0.9722	1
Visceral Fatness	SEH1L	rs6505776	-0.04 (-0.35-0.27)	0.7913	1
Visceral Fatness	RNF152	rs4520933	-0.01 (-0.31-0.29)	0.9545	1
Visceral Fatness	RNF152	rs75659514	0.09 (-0.27-0.44)	0.6367	1
Visceral Fatness	RNF152	rs4940534	-0.13 (-0.43-0.18)	0.4179	1
Visceral Fatness	KPTN	rs2293424	0.13 (-0.17-0.43)	0.3963	1
Visceral Fatness	GATSL3	rs1860217	0.17 (-0.18-0.51)	0.3476	1
Visceral Fatness	DEPDC5	rs5749334	0.32 (0.02-0.61)	0.03514	1
Visceral Fatness	RRAGB	rs5960093	-0.01 (-0.29-0.26)	0.9153	1
Cholesterol	MTOR	rs2275527	-1.88 (-6.45-2.68)	0.418	1
Cholesterol	MTOR;MTOR-AS1	rs1057079	-2.27 (-6.5-1.97)	0.2935	1
Cholesterol	MTOR	rs10779751	-0.97 (-5.38-3.44)	0.6662	1
Cholesterol	MTOR	rs1064261	-0.68 (-5.08-3.72)	0.7614	1
Cholesterol	MTOR	rs1135172	-1.47 (-5.78-2.84)	0.5024	1
Cholesterol	SZT2	rs2782646	0.28 (-3.41-3.96)	0.8833	1
Cholesterol	SZT2;HYI	rs6954	-0.17 (-3.88-3.53)	0.9262	1
Cholesterol	Near LD SZT2;HYI	rs2782651	0 (-3.92-3.93)	0.9997	1
Cholesterol	LAMTOR5-AS1;LAMTOR5	rs6674775	0.71 (-2.93-4.35)	0.701	1
Cholesterol	SEC13	rs696221	1.84 (-1.79-5.46)	0.3197	1
Cholesterol	SEC13	rs703915	-2.05 (-7.37-3.26)	0.4476	1
Cholesterol	SEC13	rs3891008	1.52 (-3.08-6.12)	0.5174	1
Cholesterol	LAMTOR3	rs11723286	-2.92 (-6.73-0.89)	0.1333	1
Cholesterol	LAMTOR3	rs2298735	-3.72 (-7.27--0.17)	0.0401	1
Cholesterol	FNIP2	rs10857319	0.69 (-3.29-4.66)	0.7334	1
Cholesterol	FNIP2	rs17286116	0.83 (-3.03-4.68)	0.6739	1
Cholesterol	C4orf45;FNIP2	rs2291007	2.12 (-1.63-5.87)	0.2673	1
Cholesterol	SKP2	rs3804439	0.93 (-4.39-6.25)	0.7318	1
Cholesterol	SKP2	rs33662	-1.97 (-8.89-4.94)	0.5757	1
Cholesterol	SLC38A9	rs4865615	2 (-1.8-5.8)	0.3015	1
Cholesterol	FNIP1	rs2042252	-0.3 (-4.64-4.04)	0.8913	1
Cholesterol	LARS	rs12188941	1.77 (-2.42-5.96)	0.4064	1
Cholesterol	RRAGD	rs1555403	0.64 (-3.39-4.68)	0.754	1
Cholesterol	MIOS	rs4222	-2.83 (-7.3-1.64)	0.2147	1
Cholesterol	LAMTOR4	rs12878	-4.1 (-8.03--0.18)	0.04034	1
Cholesterol	DEPTOR	rs7840156	3.53 (-0.55-7.6)	0.08961	1
Cholesterol	DEPTOR	rs16893299	0.21 (-4.11-4.54)	0.9239	1
Cholesterol	DEPTOR	rs2271900	4.53 (0.42-8.64)	0.0308	1
Cholesterol	DEPTOR	rs4871827	-1.13 (-4.69-2.44)	0.5351	1
Cholesterol	DEPTOR	rs1051534	-2.89 (-6.45-0.68)	0.112	1
Cholesterol	DEPTOR	rs7822662	-0.48 (-4.49-3.54)	0.8159	1
Cholesterol	DEPTOR	rs10808506	-1.34 (-5.71-3.03)	0.5473	1
Cholesterol	SESN3	rs684856	3.69 (0.04-7.35)	0.04742	1
Cholesterol	RHEBL1	rs7969091	-2.43 (-6.19-1.33)	0.205	1
Cholesterol	C12orf66	rs2643665	0.71 (-2.94-4.36)	0.7032	1
Cholesterol	WDR24	rs763053	-0.35 (-4.82-4.12)	0.8772	1
Cholesterol	FLCN	rs3803761	-2.57 (-6.78-1.64)	0.2311	1
Cholesterol	FLCN	rs1708617	-2.61 (-7.04-1.81)	0.2461	1
Cholesterol	FLCN	rs1708629	0.69 (-2.91-4.28)	0.7084	1
Cholesterol	RPTOR	rs7503807	1.03 (-2.69-4.75)	0.5862	1
Cholesterol	RPTOR	rs12940622	1.31 (-2.43-5.04)	0.492	1
Cholesterol	RPTOR	rs3751945	-4.21 (-8.05--0.38)	0.03142	1
Cholesterol	RPTOR	rs2289759	0.46 (-3.72-4.65)	0.8281	1
Cholesterol	RPTOR	rs2289764	-0.22 (-4.41-3.97)	0.9179	1
Cholesterol	RPTOR	rs2289765	-1.47 (-7.11-4.17)	0.6083	1
Cholesterol	RPTOR	rs2271603	2.31 (-1.59-6.2)	0.2457	1
Cholesterol	RPTOR	rs1567962	0.4 (-3.44-4.24)	0.8374	1
Cholesterol	RPTOR	rs9899178	0.75 (-3.18-4.67)	0.7093	1
Cholesterol	SEH1L	rs6505776	-0.98 (-4.73-2.76)	0.6061	1
Cholesterol	RNF152	rs4520933	-2.05 (-5.69-1.6)	0.2703	1
Cholesterol	RNF152	rs75659514	2.16 (-2.21-6.53)	0.3312	1
Cholesterol	RNF152	rs4940534	-1.05 (-4.78-2.68)	0.5801	1
Cholesterol	KPTN	rs2293424	-0.2 (-3.89-3.49)	0.9152	1
Cholesterol	GATSL3	rs1860217	-1.81 (-6.04-2.43)	0.4025	1
Cholesterol	DEPDC5	rs5749334	-0.11 (-3.65-3.44)	0.9535	1
Cholesterol	RRAGB	rs5960093	-1.41 (-4.71-1.9)	0.4028	1
Heart Rate	MTOR	rs2275527	-0.04 (-1.38-1.3)	0.9488	1
Heart Rate	MTOR;MTOR-AS1	rs1057079	-0.02 (-1.27-1.22)	0.9686	1
Heart Rate	MTOR	rs10779751	0.34 (-0.94-1.62)	0.6019	1
Heart Rate	MTOR	rs1064261	0.34 (-0.94-1.62)	0.6011	1
Heart Rate	MTOR	rs1135172	0.23 (-1.02-1.49)	0.7154	1
Heart Rate	SZT2	rs2782646	-0.13 (-1.21-0.94)	0.8093	1
Heart Rate	SZT2;HYI	rs6954	0.08 (-0.98-1.15)	0.8767	1
Heart Rate	Near LD SZT2;HYI	rs2782651	0.13 (-0.99-1.25)	0.8154	1
Heart Rate	LAMTOR5-AS1;LAMTOR5	rs6674775	0.13 (-0.93-1.2)	0.8032	1
Heart Rate	SEC13	rs696221	-0.14 (-1.2-0.92)	0.7959	1
Heart Rate	SEC13	rs703915	-0.75 (-2.3-0.8)	0.3405	1
Heart Rate	SEC13	rs3891008	0.29 (-1.03-1.61)	0.6663	1
Heart Rate	LAMTOR3	rs11723286	0.38 (-0.75-1.5)	0.5098	1
Heart Rate	LAMTOR3	rs2298735	0.73 (-0.3-1.76)	0.1645	1
Heart Rate	FNIP2	rs10857319	-0.87 (-2.01-0.26)	0.1306	1
Heart Rate	FNIP2	rs17286116	0.42 (-0.68-1.52)	0.4581	1
Heart Rate	C4orf45;FNIP2	rs2291007	0.83 (-0.25-1.9)	0.132	1
Heart Rate	SKP2	rs3804439	0.91 (-0.65-2.46)	0.254	1
Heart Rate	SKP2	rs33662	-1.28 (-3.29-0.74)	0.2147	1
Heart Rate	SLC38A9	rs4865615	0.17 (-0.93-1.27)	0.7592	1
Heart Rate	FNIP1	rs2042252	-0.44 (-1.69-0.8)	0.4844	1
Heart Rate	LARS	rs12188941	0.26 (-0.96-1.47)	0.6789	1
Heart Rate	RRAGD	rs1555403	-0.17 (-1.34-1)	0.7769	1
Heart Rate	MIOS	rs4222	-0.55 (-1.87-0.77)	0.4148	1
Heart Rate	LAMTOR4	rs12878	0.22 (-0.92-1.36)	0.7023	1
Heart Rate	DEPTOR	rs7840156	-0.12 (-1.32-1.09)	0.8499	1
Heart Rate	DEPTOR	rs16893299	0.09 (-1.15-1.33)	0.8874	1
Heart Rate	DEPTOR	rs2271900	0.13 (-1.09-1.35)	0.8362	1
Heart Rate	DEPTOR	rs4871827	-0.03 (-1.07-1)	0.95	1
Heart Rate	DEPTOR	rs1051534	-0.38 (-1.42-0.67)	0.4788	1
Heart Rate	DEPTOR	rs7822662	0.7 (-0.45-1.85)	0.2338	1
Heart Rate	DEPTOR	rs10808506	0.8 (-0.45-2.05)	0.2075	1
Heart Rate	SESN3	rs684856	-0.18 (-1.25-0.9)	0.7482	1
Heart Rate	RHEBL1	rs7969091	0.39 (-0.69-1.47)	0.4769	1
Heart Rate	C12orf66	rs2643665	-0.49 (-1.55-0.57)	0.3667	1
Heart Rate	WDR24	rs763053	0.36 (-0.93-1.65)	0.5853	1
Heart Rate	FLCN	rs3803761	-0.9 (-2.13-0.33)	0.1509	1
Heart Rate	FLCN	rs1708617	-1.27 (-2.55-0.02)	0.05346	1
Heart Rate	FLCN	rs1708629	-0.76 (-1.8-0.28)	0.1523	1
Heart Rate	RPTOR	rs7503807	-0.2 (-1.28-0.87)	0.7139	1
Heart Rate	RPTOR	rs12940622	-0.1 (-1.17-0.98)	0.8576	1
Heart Rate	RPTOR	rs3751945	-1.01 (-2.11-0.1)	0.07374	1
Heart Rate	RPTOR	rs2289759	-0.49 (-1.71-0.72)	0.4267	1
Heart Rate	RPTOR	rs2289764	-0.1 (-1.31-1.12)	0.8748	1
Heart Rate	RPTOR	rs2289765	-0.48 (-2.09-1.14)	0.5644	1
Heart Rate	RPTOR	rs2271603	-0.04 (-1.16-1.09)	0.947	1
Heart Rate	RPTOR	rs1567962	0.09 (-1.02-1.2)	0.8748	1
Heart Rate	RPTOR	rs9899178	-0.09 (-1.23-1.04)	0.8715	1
Heart Rate	SEH1L	rs6505776	-0.58 (-1.66-0.5)	0.2944	1
Heart Rate	RNF152	rs4520933	-0.3 (-1.36-0.75)	0.5747	1
Heart Rate	RNF152	rs75659514	-0.63 (-1.88-0.61)	0.3199	1
Heart Rate	RNF152	rs4940534	0.29 (-0.77-1.36)	0.5869	1
Heart Rate	KPTN	rs2293424	0.26 (-0.8-1.31)	0.6328	1
Heart Rate	GATSL3	rs1860217	0.49 (-0.72-1.71)	0.4256	1
Heart Rate	DEPDC5	rs5749334	-0.81 (-1.84-0.21)	0.1208	1
Heart Rate	RRAGB	rs5960093	0.46 (-0.49-1.41)	0.3441	1
Glucose	MTOR	rs2275527	-0.6 (-2.33-1.12)	0.493	1
Glucose	MTOR;MTOR-AS1	rs1057079	0.37 (-1.24-1.98)	0.6512	1
Glucose	MTOR	rs10779751	-0.56 (-2.22-1.1)	0.5073	1
Glucose	MTOR	rs1064261	-0.53 (-2.19-1.13)	0.5316	1
Glucose	MTOR	rs1135172	-0.4 (-2.02-1.21)	0.6247	1
Glucose	SZT2	rs2782646	-0.4 (-1.8-1)	0.5755	1
Glucose	SZT2;HYI	rs6954	0.64 (-0.77-2.04)	0.3734	1
Glucose	Near LD SZT2;HYI	rs2782651	1.04 (-0.45-2.52)	0.1707	1
Glucose	LAMTOR5-AS1;LAMTOR5	rs6674775	-0.75 (-2.14-0.63)	0.2838	1
Glucose	SEC13	rs696221	0.16 (-1.23-1.54)	0.8233	1
Glucose	SEC13	rs703915	-0.86 (-2.85-1.13)	0.3966	1
Glucose	SEC13	rs3891008	0.91 (-0.86-2.67)	0.3132	1
Glucose	LAMTOR3	rs11723286	0.19 (-1.25-1.64)	0.7955	1
Glucose	LAMTOR3	rs2298735	-0.17 (-1.51-1.17)	0.8018	1
Glucose	FNIP2	rs10857319	0.8 (-0.73-2.33)	0.3021	1
Glucose	FNIP2	rs17286116	0.96 (-0.49-2.41)	0.1955	1
Glucose	C4orf45;FNIP2	rs2291007	0.74 (-0.66-2.15)	0.2998	1
Glucose	SKP2	rs3804439	1.69 (-0.31-3.69)	0.09826	1
Glucose	SKP2	rs33662	0.7 (-1.91-3.31)	0.5972	1
Glucose	SLC38A9	rs4865615	-0.05 (-1.49-1.39)	0.9439	1
Glucose	FNIP1	rs2042252	0.71 (-0.98-2.39)	0.4107	1
Glucose	LARS	rs12188941	-0.96 (-2.54-0.63)	0.2364	1
Glucose	RRAGD	rs1555403	0.12 (-1.41-1.66)	0.8757	1
Glucose	MIOS	rs4222	-1.66 (-3.36-0.03)	0.05413	1
Glucose	LAMTOR4	rs12878	-0.49 (-1.99-1.01)	0.5195	1
Glucose	DEPTOR	rs7840156	-1.34 (-2.9-0.21)	0.09018	1
Glucose	DEPTOR	rs16893299	-0.4 (-2.06-1.26)	0.6341	1
Glucose	DEPTOR	rs2271900	0.63 (-0.94-2.19)	0.4312	1
Glucose	DEPTOR	rs4871827	-0.21 (-1.59-1.17)	0.7663	1
Glucose	DEPTOR	rs1051534	0.11 (-1.27-1.49)	0.8762	1
Glucose	DEPTOR	rs7822662	-0.98 (-2.54-0.58)	0.2178	1
Glucose	DEPTOR	rs10808506	-0.87 (-2.55-0.81)	0.3106	1
Glucose	SESN3	rs684856	0.81 (-0.56-2.18)	0.2476	1
Glucose	RHEBL1	rs7969091	1.71 (0.27-3.16)	0.02015	1
Glucose	C12orf66	rs2643665	0.09 (-1.3-1.47)	0.9032	1
Glucose	WDR24	rs763053	0.14 (-1.53-1.8)	0.873	1
Glucose	FLCN	rs3803761	-0.47 (-2.06-1.13)	0.5659	1
Glucose	FLCN	rs1708617	-0.25 (-1.91-1.42)	0.7719	1
Glucose	FLCN	rs1708629	-0.62 (-1.99-0.75)	0.372	1
Glucose	RPTOR	rs7503807	-0.28 (-1.67-1.11)	0.6888	1
Glucose	RPTOR	rs12940622	-0.35 (-1.74-1.05)	0.6265	1
Glucose	RPTOR	rs3751945	0.33 (-1.13-1.8)	0.6558	1
Glucose	RPTOR	rs2289759	-1.38 (-2.99-0.23)	0.09293	1
Glucose	RPTOR	rs2289764	1.72 (0.13-3.3)	0.03372	1
Glucose	RPTOR	rs2289765	1.24 (-0.92-3.39)	0.2598	1
Glucose	RPTOR	rs2271603	0.22 (-1.24-1.69)	0.7676	1
Glucose	RPTOR	rs1567962	-1.15 (-2.6-0.3)	0.1211	1
Glucose	RPTOR	rs9899178	-0.31 (-1.81-1.18)	0.6822	1
Glucose	SEH1L	rs6505776	0.32 (-1.09-1.74)	0.6551	1
Glucose	RNF152	rs4520933	0.43 (-0.96-1.82)	0.54	1
Glucose	RNF152	rs75659514	0.08 (-1.59-1.75)	0.9252	1
Glucose	RNF152	rs4940534	-0.12 (-1.54-1.29)	0.8634	1
Glucose	KPTN	rs2293424	-0.87 (-2.25-0.52)	0.2193	1
Glucose	GATSL3	rs1860217	0.37 (-1.25-1.99)	0.6515	1
Glucose	DEPDC5	rs5749334	-0.28 (-1.63-1.07)	0.6837	1
Glucose	RRAGB	rs5960093	0.15 (-1.12-1.43)	0.8125	1
HDL	MTOR	rs2275527	0.45 (-1.14-2.03)	0.5802	1
HDL	MTOR;MTOR-AS1	rs1057079	-0.11 (-1.59-1.36)	0.8787	1
HDL	MTOR	rs10779751	0.94 (-0.58-2.47)	0.2261	1
HDL	MTOR	rs1064261	0.9 (-0.63-2.43)	0.2463	1
HDL	MTOR	rs1135172	0.54 (-0.96-2.03)	0.4818	1
HDL	SZT2	rs2782646	-0.06 (-1.34-1.22)	0.9289	1
HDL	SZT2;HYI	rs6954	-0.45 (-1.74-0.83)	0.4872	1
HDL	Near LD SZT2;HYI	rs2782651	-0.58 (-1.94-0.78)	0.4048	1
HDL	LAMTOR5-AS1;LAMTOR5	rs6674775	-0.76 (-2.02-0.5)	0.2372	1
HDL	SEC13	rs696221	-0.03 (-1.29-1.23)	0.9576	1
HDL	SEC13	rs703915	-0.97 (-2.81-0.88)	0.3026	1
HDL	SEC13	rs3891008	0.04 (-1.56-1.64)	0.9577	1
HDL	LAMTOR3	rs11723286	0.06 (-1.26-1.39)	0.9244	1
HDL	LAMTOR3	rs2298735	-0.13 (-1.36-1.11)	0.8403	1
HDL	FNIP2	rs10857319	-0.13 (-1.51-1.26)	0.8588	1
HDL	FNIP2	rs17286116	0.75 (-0.58-2.09)	0.2682	1
HDL	C4orf45;FNIP2	rs2291007	0.56 (-0.74-1.86)	0.4004	1
HDL	SKP2	rs3804439	-0.51 (-2.36-1.34)	0.5899	1
HDL	SKP2	rs33662	-1.03 (-3.43-1.37)	0.3997	1
HDL	SLC38A9	rs4865615	0.63 (-0.69-1.94)	0.3525	1
HDL	FNIP1	rs2042252	-0.49 (-2-1.02)	0.5245	1
HDL	LARS	rs12188941	0.48 (-0.98-1.93)	0.5195	1
HDL	RRAGD	rs1555403	0.84 (-0.56-2.24)	0.2418	1
HDL	MIOS	rs4222	-0.45 (-2-1.11)	0.5704	1
HDL	LAMTOR4	rs12878	0.52 (-0.85-1.89)	0.4555	1
HDL	DEPTOR	rs7840156	1.5 (0.09-2.91)	0.03767	1
HDL	DEPTOR	rs16893299	0.4 (-1.1-1.9)	0.5995	1
HDL	DEPTOR	rs2271900	-0.04 (-1.47-1.39)	0.9558	1
HDL	DEPTOR	rs4871827	-0.07 (-1.31-1.17)	0.9089	1
HDL	DEPTOR	rs1051534	-0.29 (-1.53-0.95)	0.6436	1
HDL	DEPTOR	rs7822662	0.63 (-0.76-2.03)	0.3754	1
HDL	DEPTOR	rs10808506	0.01 (-1.51-1.53)	0.9864	1
HDL	SESN3	rs684856	-0.08 (-1.35-1.2)	0.9054	1
HDL	RHEBL1	rs7969091	0.5 (-0.81-1.8)	0.4572	1
HDL	C12orf66	rs2643665	-0.44 (-1.71-0.82)	0.4932	1
HDL	WDR24	rs763053	0.56 (-1-2.11)	0.483	1
HDL	FLCN	rs3803761	0.03 (-1.43-1.5)	0.9656	1
HDL	FLCN	rs1708617	0.96 (-0.58-2.49)	0.2225	1
HDL	FLCN	rs1708629	-0.03 (-1.28-1.22)	0.9599	1
HDL	RPTOR	rs7503807	-0.42 (-1.71-0.88)	0.5265	1
HDL	RPTOR	rs12940622	-0.47 (-1.76-0.83)	0.4813	1
HDL	RPTOR	rs3751945	-0.09 (-1.43-1.24)	0.8908	1
HDL	RPTOR	rs2289759	-0.6 (-2.05-0.85)	0.4172	1
HDL	RPTOR	rs2289764	-0.45 (-1.91-1)	0.5422	1
HDL	RPTOR	rs2289765	-0.87 (-2.83-1.09)	0.3821	1
HDL	RPTOR	rs2271603	0.87 (-0.48-2.22)	0.2072	1
HDL	RPTOR	rs1567962	-0.91 (-2.24-0.42)	0.1797	1
HDL	RPTOR	rs9899178	-0.54 (-1.91-0.82)	0.4346	1
HDL	SEH1L	rs6505776	-0.66 (-1.96-0.64)	0.321	1
HDL	RNF152	rs4520933	0.57 (-0.69-1.84)	0.3742	1
HDL	RNF152	rs75659514	-0.92 (-2.43-0.6)	0.2359	1
HDL	RNF152	rs4940534	1.1 (-0.19-2.4)	0.09393	1
HDL	KPTN	rs2293424	1.22 (-0.05-2.5)	0.0604	1
HDL	GATSL3	rs1860217	-0.37 (-1.84-1.1)	0.6229	1
HDL	DEPDC5	rs5749334	-0.11 (-1.34-1.13)	0.8669	1
HDL	RRAGB	rs5960093	-0.71 (-1.86-0.44)	0.2233	1
BMI	MTOR	rs2275527	0.43 (-0.12-0.98)	0.1257	1
BMI	MTOR;MTOR-AS1	rs1057079	0.44 (-0.07-0.95)	0.09057	1
BMI	MTOR	rs10779751	0.47 (-0.06-1)	0.07913	1
BMI	MTOR	rs1064261	0.47 (-0.05-1)	0.07671	1
BMI	MTOR	rs1135172	0.51 (0-1.03)	0.05036	1
BMI	SZT2	rs2782646	0.37 (-0.07-0.81)	0.09739	1
BMI	SZT2;HYI	rs6954	-0.28 (-0.72-0.16)	0.2108	1
BMI	Near LD SZT2;HYI	rs2782651	-0.33 (-0.79-0.13)	0.1544	1
BMI	LAMTOR5-AS1;LAMTOR5	rs6674775	-0.17 (-0.61-0.26)	0.4361	1
BMI	SEC13	rs696221	-0.09 (-0.52-0.35)	0.6933	1
BMI	SEC13	rs703915	0.14 (-0.5-0.78)	0.6689	1
BMI	SEC13	rs3891008	0.22 (-0.32-0.76)	0.4296	1
BMI	LAMTOR3	rs11723286	0.17 (-0.3-0.63)	0.4817	1
BMI	LAMTOR3	rs2298735	0.11 (-0.32-0.53)	0.6231	1
BMI	FNIP2	rs10857319	-0.52 (-0.99--0.06)	0.02712	1
BMI	FNIP2	rs17286116	0.62 (0.16-1.07)	0.007531	0.4518
BMI	C4orf45;FNIP2	rs2291007	0.68 (0.24-1.12)	0.002418	0.1451
BMI	SKP2	rs3804439	0.36 (-0.28-1)	0.2683	1
BMI	SKP2	rs33662	0 (-0.83-0.83)	0.998	1
BMI	SLC38A9	rs4865615	0.23 (-0.22-0.68)	0.3169	1
BMI	FNIP1	rs2042252	-0.24 (-0.75-0.27)	0.3574	1
BMI	LARS	rs12188941	0.04 (-0.46-0.54)	0.8784	1
BMI	RRAGD	rs1555403	-0.24 (-0.72-0.23)	0.3168	1
BMI	MIOS	rs4222	-0.13 (-0.67-0.42)	0.6496	1
BMI	LAMTOR4	rs12878	-0.13 (-0.6-0.34)	0.5773	1
BMI	DEPTOR	rs7840156	-0.42 (-0.91-0.08)	0.09781	1
BMI	DEPTOR	rs16893299	-0.57 (-1.08--0.06)	0.02957	1
BMI	DEPTOR	rs2271900	0.48 (-0.02-0.98)	0.06115	1
BMI	DEPTOR	rs4871827	-0.08 (-0.51-0.35)	0.7148	1
BMI	DEPTOR	rs1051534	-0.06 (-0.49-0.37)	0.7801	1
BMI	DEPTOR	rs7822662	-0.22 (-0.7-0.25)	0.3595	1
BMI	DEPTOR	rs10808506	-0.18 (-0.7-0.33)	0.4822	1
BMI	SESN3	rs684856	0.21 (-0.23-0.66)	0.3398	1
BMI	RHEBL1	rs7969091	0.14 (-0.3-0.58)	0.5371	1
BMI	C12orf66	rs2643665	0.07 (-0.36-0.51)	0.7373	1
BMI	WDR24	rs763053	0.18 (-0.35-0.71)	0.4995	1
BMI	FLCN	rs3803761	0.04 (-0.46-0.55)	0.8669	1
BMI	FLCN	rs1708617	0.15 (-0.38-0.68)	0.5804	1
BMI	FLCN	rs1708629	0.5 (0.07-0.92)	0.02298	1
BMI	RPTOR	rs7503807	-0.46 (-0.9--0.02)	0.03902	1
BMI	RPTOR	rs12940622	-0.5 (-0.94--0.06)	0.02498	1
BMI	RPTOR	rs3751945	-0.43 (-0.88-0.03)	0.06489	1
BMI	RPTOR	rs2289759	0.12 (-0.38-0.62)	0.6447	1
BMI	RPTOR	rs2289764	0.05 (-0.45-0.55)	0.8518	1
BMI	RPTOR	rs2289765	0.17 (-0.49-0.84)	0.6076	1
BMI	RPTOR	rs2271603	-0.25 (-0.71-0.21)	0.2852	1
BMI	RPTOR	rs1567962	0.44 (-0.01-0.9)	0.05631	1
BMI	RPTOR	rs9899178	-0.27 (-0.73-0.2)	0.2606	1
BMI	SEH1L	rs6505776	-0.12 (-0.57-0.32)	0.5933	1
BMI	RNF152	rs4520933	0.05 (-0.39-0.48)	0.833	1
BMI	RNF152	rs75659514	-0.17 (-0.68-0.34)	0.5105	1
BMI	RNF152	rs4940534	-0.02 (-0.45-0.42)	0.9437	1
BMI	KPTN	rs2293424	0.33 (-0.1-0.76)	0.1358	1
BMI	GATSL3	rs1860217	0.36 (-0.14-0.86)	0.1557	1
BMI	DEPDC5	rs5749334	0.33 (-0.09-0.75)	0.1242	1
BMI	RRAGB	rs5960093	-0.18 (-0.57-0.22)	0.3763	1
Insulin	MTOR	rs2275527	-0.54 (-1.43-0.36)	0.242	1
Insulin	MTOR;MTOR-AS1	rs1057079	0.17 (-0.68-1.01)	0.6972	1
Insulin	MTOR	rs10779751	-0.56 (-1.42-0.31)	0.2056	1
Insulin	MTOR	rs1064261	-0.55 (-1.41-0.31)	0.209	1
Insulin	MTOR	rs1135172	-0.15 (-0.99-0.69)	0.7213	1
Insulin	SZT2	rs2782646	0.7 (-0.03-1.44)	0.0613	1
Insulin	SZT2;HYI	rs6954	-0.12 (-0.86-0.63)	0.7543	1
Insulin	Near LD SZT2;HYI	rs2782651	0.01 (-0.78-0.8)	0.9775	1
Insulin	LAMTOR5-AS1;LAMTOR5	rs6674775	0.01 (-0.71-0.73)	0.983	1
Insulin	SEC13	rs696221	0.4 (-0.33-1.13)	0.2828	1
Insulin	SEC13	rs703915	0.24 (-0.8-1.27)	0.6532	1
Insulin	SEC13	rs3891008	0.36 (-0.58-1.29)	0.4547	1
Insulin	LAMTOR3	rs11723286	-0.47 (-1.23-0.29)	0.2243	1
Insulin	LAMTOR3	rs2298735	-0.61 (-1.3-0.09)	0.08859	1
Insulin	FNIP2	rs10857319	0.51 (-0.29-1.31)	0.209	1
Insulin	FNIP2	rs17286116	0.45 (-0.31-1.21)	0.247	1
Insulin	C4orf45;FNIP2	rs2291007	0.21 (-0.52-0.95)	0.5688	1
Insulin	SKP2	rs3804439	0.83 (-0.19-1.85)	0.1121	1
Insulin	SKP2	rs33662	0.34 (-1.04-1.71)	0.6296	1
Insulin	SLC38A9	rs4865615	-0.07 (-0.81-0.67)	0.8454	1
Insulin	FNIP1	rs2042252	-0.44 (-1.33-0.45)	0.3359	1
Insulin	LARS	rs12188941	-0.38 (-1.22-0.45)	0.3688	1
Insulin	RRAGD	rs1555403	0.02 (-0.78-0.82)	0.9675	1
Insulin	MIOS	rs4222	-0.38 (-1.26-0.5)	0.3968	1
Insulin	LAMTOR4	rs12878	-0.47 (-1.24-0.31)	0.2413	1
Insulin	DEPTOR	rs7840156	-0.44 (-1.25-0.37)	0.2845	1
Insulin	DEPTOR	rs16893299	-0.2 (-1.06-0.67)	0.6582	1
Insulin	DEPTOR	rs2271900	-0.02 (-0.83-0.79)	0.9605	1
Insulin	DEPTOR	rs4871827	0.54 (-0.19-1.27)	0.1486	1
Insulin	DEPTOR	rs1051534	0.37 (-0.37-1.1)	0.3238	1
Insulin	DEPTOR	rs7822662	-0.26 (-1.07-0.56)	0.5372	1
Insulin	DEPTOR	rs10808506	-0.38 (-1.26-0.5)	0.397	1
Insulin	SESN3	rs684856	0.14 (-0.58-0.86)	0.7013	1
Insulin	RHEBL1	rs7969091	0.7 (-0.06-1.46)	0.0703	1
Insulin	C12orf66	rs2643665	0.36 (-0.38-1.09)	0.3405	1
Insulin	WDR24	rs763053	0.42 (-0.45-1.29)	0.3434	1
Insulin	FLCN	rs3803761	-0.51 (-1.35-0.33)	0.2342	1
Insulin	FLCN	rs1708617	-0.64 (-1.53-0.24)	0.1526	1
Insulin	FLCN	rs1708629	-0.42 (-1.13-0.3)	0.2509	1
Insulin	RPTOR	rs7503807	-0.09 (-0.8-0.63)	0.814	1
Insulin	RPTOR	rs12940622	-0.09 (-0.8-0.63)	0.814	1
Insulin	RPTOR	rs3751945	0.07 (-0.69-0.83)	0.859	1
Insulin	RPTOR	rs2289759	-0.4 (-1.24-0.45)	0.354	1
Insulin	RPTOR	rs2289764	0.4 (-0.44-1.24)	0.3442	1
Insulin	RPTOR	rs2289765	0.02 (-1.14-1.17)	0.9793	1
Insulin	RPTOR	rs2271603	-0.21 (-0.99-0.56)	0.5857	1
Insulin	RPTOR	rs1567962	0.53 (-0.23-1.3)	0.1727	1
Insulin	RPTOR	rs9899178	0.17 (-0.61-0.95)	0.669	1
Insulin	SEH1L	rs6505776	0.25 (-0.5-1)	0.5119	1
Insulin	RNF152	rs4520933	0.39 (-0.34-1.12)	0.293	1
Insulin	RNF152	rs75659514	0.03 (-0.85-0.92)	0.938	1
Insulin	RNF152	rs4940534	-0.24 (-0.99-0.5)	0.5188	1
Insulin	KPTN	rs2293424	-0.34 (-1.06-0.39)	0.3666	1
Insulin	GATSL3	rs1860217	-0.29 (-1.16-0.57)	0.5032	1
Insulin	DEPDC5	rs5749334	0.53 (-0.19-1.24)	0.1473	1
Insulin	RRAGB	rs5960093	0.03 (-0.62-0.69)	0.9198	1
LDL	MTOR	rs2275527	-2.51 (-6.54-1.52)	0.2222	1
LDL	MTOR;MTOR-AS1	rs1057079	-2.66 (-6.39-1.08)	0.1634	1
LDL	MTOR	rs10779751	-1.89 (-5.78-2)	0.34	1
LDL	MTOR	rs1064261	-1.58 (-5.46-2.31)	0.4264	1
LDL	MTOR	rs1135172	-2.07 (-5.87-1.73)	0.2853	1
LDL	SZT2	rs2782646	0.56 (-2.69-3.81)	0.7359	1
LDL	SZT2;HYI	rs6954	-0.54 (-3.8-2.73)	0.7472	1
LDL	Near LD SZT2;HYI	rs2782651	-0.38 (-3.85-3.08)	0.8284	1
LDL	LAMTOR5-AS1;LAMTOR5	rs6674775	1.74 (-1.47-4.95)	0.2885	1
LDL	SEC13	rs696221	2.03 (-1.17-5.23)	0.2138	1
LDL	SEC13	rs703915	-2.11 (-6.81-2.58)	0.3776	1
LDL	SEC13	rs3891008	2.38 (-1.68-6.44)	0.2501	1
LDL	LAMTOR3	rs11723286	-2.32 (-5.68-1.05)	0.1777	1
LDL	LAMTOR3	rs2298735	-2.42 (-5.56-0.72)	0.1311	1
LDL	FNIP2	rs10857319	0.33 (-3.18-3.84)	0.8544	1
LDL	FNIP2	rs17286116	0.2 (-3.2-3.6)	0.9064	1
LDL	C4orf45;FNIP2	rs2291007	1.82 (-1.49-5.12)	0.2819	1
LDL	SKP2	rs3804439	-0.29 (-4.99-4.41)	0.9037	1
LDL	SKP2	rs33662	-1.14 (-7.25-4.97)	0.7135	1
LDL	SLC38A9	rs4865615	-0.04 (-3.4-3.32)	0.9817	1
LDL	FNIP1	rs2042252	-0.88 (-4.71-2.96)	0.6532	1
LDL	LARS	rs12188941	0.57 (-3.13-4.27)	0.7618	1
LDL	RRAGD	rs1555403	0.58 (-2.98-4.14)	0.7495	1
LDL	MIOS	rs4222	-1.83 (-5.79-2.12)	0.3624	1
LDL	LAMTOR4	rs12878	-3.43 (-6.9-0.03)	0.05223	1
LDL	DEPTOR	rs7840156	2.52 (-1.08-6.12)	0.1699	1
LDL	DEPTOR	rs16893299	0.03 (-3.81-3.86)	0.9893	1
LDL	DEPTOR	rs2271900	3.93 (0.3-7.56)	0.03377	1
LDL	DEPTOR	rs4871827	-1.45 (-4.6-1.7)	0.366	1
LDL	DEPTOR	rs1051534	-2.63 (-5.79-0.52)	0.1011	1
LDL	DEPTOR	rs7822662	0.19 (-3.37-3.75)	0.9167	1
LDL	DEPTOR	rs10808506	-0.33 (-4.21-3.55)	0.8668	1
LDL	SESN3	rs684856	3.91 (0.69-7.14)	0.01756	1
LDL	RHEBL1	rs7969091	-3.15 (-6.46-0.17)	0.06262	1
LDL	C12orf66	rs2643665	1.1 (-2.13-4.32)	0.5048	1
LDL	WDR24	rs763053	-0.45 (-4.4-3.5)	0.8214	1
LDL	FLCN	rs3803761	-2.7 (-6.43-1.03)	0.156	1
LDL	FLCN	rs1708617	-3.07 (-6.98-0.83)	0.1228	1
LDL	FLCN	rs1708629	1.59 (-1.59-4.77)	0.3258	1
LDL	RPTOR	rs7503807	1.58 (-1.7-4.87)	0.3446	1
LDL	RPTOR	rs12940622	1.85 (-1.45-5.15)	0.2713	1
LDL	RPTOR	rs3751945	-3.79 (-7.18--0.4)	0.02838	1
LDL	RPTOR	rs2289759	0.47 (-3.23-4.17)	0.8042	1
LDL	RPTOR	rs2289764	1.34 (-2.36-5.04)	0.476	1
LDL	RPTOR	rs2289765	0.77 (-4.21-5.75)	0.7603	1
LDL	RPTOR	rs2271603	0.72 (-2.73-4.16)	0.6832	1
LDL	RPTOR	rs1567962	0.58 (-2.81-3.97)	0.7363	1
LDL	RPTOR	rs9899178	0.62 (-2.85-4.09)	0.7259	1
LDL	SEH1L	rs6505776	-0.44 (-3.75-2.87)	0.7939	1
LDL	RNF152	rs4520933	-1.66 (-4.88-1.56)	0.3112	1
LDL	RNF152	rs75659514	0.93 (-2.93-4.79)	0.6355	1
LDL	RNF152	rs4940534	-0.92 (-4.21-2.37)	0.5825	1
LDL	KPTN	rs2293424	-0.52 (-3.77-2.74)	0.7564	1
LDL	GATSL3	rs1860217	-0.69 (-4.44-3.05)	0.7162	1
LDL	DEPDC5	rs5749334	0.67 (-2.46-3.8)	0.6738	1
LDL	RRAGB	rs5960093	-1.6 (-4.52-1.32)	0.2812	1
Ox-LDL	MTOR	rs2275527	2.35 (-1.24-5.94)	0.1986	1
Ox-LDL	MTOR;MTOR-AS1	rs1057079	1.66 (-1.73-5.04)	0.3358	1
Ox-LDL	MTOR	rs10779751	2.11 (-1.38-5.6)	0.2358	1
Ox-LDL	MTOR	rs1064261	2.15 (-1.33-5.63)	0.2253	1
Ox-LDL	MTOR	rs1135172	1.76 (-1.65-5.16)	0.3106	1
Ox-LDL	SZT2	rs2782646	-0.3 (-3.24-2.64)	0.8395	1
Ox-LDL	SZT2;HYI	rs6954	0.62 (-2.3-3.54)	0.6778	1
Ox-LDL	Near LD SZT2;HYI	rs2782651	0.45 (-2.67-3.56)	0.7781	1
Ox-LDL	LAMTOR5-AS1;LAMTOR5	rs6674775	0.29 (-2.46-3.03)	0.8376	1
Ox-LDL	SEC13	rs696221	0.47 (-2.42-3.36)	0.7491	1
Ox-LDL	SEC13	rs703915	-0.78 (-4.91-3.34)	0.7085	1
Ox-LDL	SEC13	rs3891008	2.53 (-1.1-6.16)	0.1713	1
Ox-LDL	LAMTOR3	rs11723286	-1.43 (-4.43-1.57)	0.3489	1
Ox-LDL	LAMTOR3	rs2298735	-0.33 (-3.14-2.49)	0.8202	1
Ox-LDL	FNIP2	rs10857319	2 (-1.13-5.14)	0.2093	1
Ox-LDL	FNIP2	rs17286116	-0.09 (-2.97-2.78)	0.9494	1
Ox-LDL	C4orf45;FNIP2	rs2291007	-0.21 (-3.14-2.71)	0.8854	1
Ox-LDL	SKP2	rs3804439	-0.98 (-4.93-2.96)	0.6244	1
Ox-LDL	SKP2	rs33662	-2.06 (-7.24-3.11)	0.4336	1
Ox-LDL	SLC38A9	rs4865615	-0.93 (-3.9-2.05)	0.5407	1
Ox-LDL	FNIP1	rs2042252	1.62 (-1.75-4.99)	0.3457	1
Ox-LDL	LARS	rs12188941	0.42 (-2.99-3.82)	0.8102	1
Ox-LDL	RRAGD	rs1555403	0.91 (-2.13-3.95)	0.5577	1
Ox-LDL	MIOS	rs4222	-1.96 (-5.32-1.39)	0.2502	1
Ox-LDL	LAMTOR4	rs12878	-1.68 (-4.67-1.3)	0.268	1
Ox-LDL	DEPTOR	rs7840156	0.15 (-2.96-3.26)	0.9264	1
Ox-LDL	DEPTOR	rs16893299	-0.82 (-4.26-2.62)	0.6404	1
Ox-LDL	DEPTOR	rs2271900	1.95 (-1.21-5.11)	0.2246	1
Ox-LDL	DEPTOR	rs4871827	-2.24 (-5.05-0.57)	0.1184	1
Ox-LDL	DEPTOR	rs1051534	-1.55 (-4.35-1.25)	0.2763	1
Ox-LDL	DEPTOR	rs7822662	-0.4 (-3.6-2.81)	0.8081	1
Ox-LDL	DEPTOR	rs10808506	-0.23 (-3.66-3.19)	0.8932	1
Ox-LDL	SESN3	rs684856	2.24 (-0.65-5.12)	0.1278	1
Ox-LDL	RHEBL1	rs7969091	-3.37 (-6.29--0.46)	0.02347	1
Ox-LDL	C12orf66	rs2643665	-0.04 (-2.85-2.77)	0.9767	1
Ox-LDL	WDR24	rs763053	-3.11 (-6.61-0.4)	0.08218	1
Ox-LDL	FLCN	rs3803761	1.97 (-1.33-5.27)	0.2405	1
Ox-LDL	FLCN	rs1708617	1.23 (-2.28-4.74)	0.4904	1
Ox-LDL	FLCN	rs1708629	0.04 (-2.84-2.92)	0.9779	1
Ox-LDL	RPTOR	rs7503807	-0.64 (-3.56-2.28)	0.6662	1
Ox-LDL	RPTOR	rs12940622	-0.61 (-3.53-2.32)	0.6839	1
Ox-LDL	RPTOR	rs3751945	0.17 (-2.77-3.1)	0.9111	1
Ox-LDL	RPTOR	rs2289759	2.68 (-0.71-6.08)	0.1209	1
Ox-LDL	RPTOR	rs2289764	-1.38 (-4.67-1.91)	0.4086	1
Ox-LDL	RPTOR	rs2289765	-2.18 (-6.49-2.12)	0.3186	1
Ox-LDL	RPTOR	rs2271603	-3.2 (-6.22--0.17)	0.0385	1
Ox-LDL	RPTOR	rs1567962	1.21 (-1.89-4.32)	0.4419	1
Ox-LDL	RPTOR	rs9899178	0.32 (-2.71-3.35)	0.8355	1
Ox-LDL	SEH1L	rs6505776	-0.6 (-3.54-2.35)	0.6912	1
Ox-LDL	RNF152	rs4520933	2.33 (-0.66-5.32)	0.1264	1
Ox-LDL	RNF152	rs75659514	-2.37 (-5.9-1.16)	0.1872	1
Ox-LDL	RNF152	rs4940534	-2.65 (-5.52-0.23)	0.07106	1
Ox-LDL	KPTN	rs2293424	-1.84 (-4.73-1.05)	0.211	1
Ox-LDL	GATSL3	rs1860217	-0.4 (-3.61-2.82)	0.8079	1
Ox-LDL	DEPDC5	rs5749334	-0.08 (-2.82-2.65)	0.9526	1
Ox-LDL	RRAGB	rs5960093	0.85 (-1.77-3.47)	0.5237	1
Leptin	MTOR	rs2275527	-2.73 (-8.45-2.98)	0.3426	1
Leptin	MTOR;MTOR-AS1	rs1057079	0.3 (-4.64-5.23)	0.904	1
Leptin	MTOR	rs10779751	-4.65 (-10.32-1.01)	0.1057	1
Leptin	MTOR	rs1064261	-4.65 (-10.32-1.01)	0.1057	1
Leptin	MTOR	rs1135172	-4.65 (-10.32-1.01)	0.1057	1
Leptin	SZT2	rs2782646	-0.77 (-5.32-3.77)	0.7347	1
Leptin	SZT2;HYI	rs6954	2.22 (-2.39-6.82)	0.3402	1
Leptin	Near LD SZT2;HYI	rs2782651	3.36 (-1.86-8.58)	0.2036	1
Leptin	LAMTOR5-AS1;LAMTOR5	rs6674775	-2.1 (-6.27-2.07)	0.3178	1
Leptin	SEC13	rs696221	-0.89 (-5.36-3.58)	0.6936	1
Leptin	SEC13	rs703915	-1.17 (-8.53-6.18)	0.7513	1
Leptin	SEC13	rs3891008	2.81 (-3.02-8.64)	0.3394	1
Leptin	LAMTOR3	rs11723286	-0.13 (-5.03-4.77)	0.9574	1
Leptin	LAMTOR3	rs2298735	2.56 (-1.73-6.85)	0.2383	1
Leptin	FNIP2	rs10857319	-1.92 (-6.5-2.67)	0.4065	1
Leptin	FNIP2	rs17286116	1.83 (-3.11-6.78)	0.4616	1
Leptin	C4orf45;FNIP2	rs2291007	1.88 (-2.93-6.69)	0.4372	1
Leptin	SKP2	rs3804439	-2.4 (-9.45-4.65)	0.4989	1
Leptin	SKP2	rs33662	1.05 (-5.86-7.97)	0.7619	1
Leptin	SLC38A9	rs4865615	-0.88 (-5.5-3.75)	0.7069	1
Leptin	FNIP1	rs2042252	-2.18 (-6.57-2.21)	0.3251	1
Leptin	LARS	rs12188941	-0.81 (-6.12-4.51)	0.7621	1
Leptin	RRAGD	rs1555403	-3.47 (-8.28-1.33)	0.1537	1
Leptin	MIOS	rs4222	3.97 (-2.17-10.11)	0.2011	1
Leptin	LAMTOR4	rs12878	1.9 (-3.68-7.48)	0.4986	1
Leptin	DEPTOR	rs7840156	1.69 (-3.23-6.6)	0.4955	1
Leptin	DEPTOR	rs16893299	-3.29 (-8.48-1.89)	0.2089	1
Leptin	DEPTOR	rs2271900	4.81 (-0.05-9.67)	0.05235	1
Leptin	DEPTOR	rs4871827	-1.38 (-5.29-2.53)	0.4829	1
Leptin	DEPTOR	rs1051534	-1.8 (-5.65-2.05)	0.3541	1
Leptin	DEPTOR	rs7822662	4.23 (-0.06-8.52)	0.05328	1
Leptin	DEPTOR	rs10808506	0.27 (-4.83-5.36)	0.9167	1
Leptin	SESN3	rs684856	1.37 (-3.33-6.07)	0.5624	1
Leptin	RHEBL1	rs7969091	-3.49 (-7.83-0.85)	0.1131	1
Leptin	C12orf66	rs2643665	3.57 (-0.67-7.81)	0.09752	1
Leptin	WDR24	rs763053	5.9 (-0.4-12.2)	0.06593	1
Leptin	FLCN	rs3803761	-1.03 (-7.05-4.99)	0.7338	1
Leptin	FLCN	rs1708617	-0.66 (-7.15-5.84)	0.8405	1
Leptin	FLCN	rs1708629	-2.87 (-7.64-1.9)	0.2336	1
Leptin	RPTOR	rs7503807	5.53 (0.42-10.64)	0.03428	1
Leptin	RPTOR	rs12940622	5.53 (0.42-10.64)	0.03428	1
Leptin	RPTOR	rs3751945	2.86 (-1.65-7.38)	0.21	1
Leptin	RPTOR	rs2289759	-2.14 (-6.97-2.69)	0.379	1
Leptin	RPTOR	rs2289764	0.22 (-5.37-5.8)	0.9381	1
Leptin	RPTOR	rs2289765	1.71 (-6.36-9.79)	0.6733	1
Leptin	RPTOR	rs2271603	-1.83 (-6.85-3.19)	0.469	1
Leptin	RPTOR	rs1567962	-0.41 (-5.26-4.44)	0.8654	1
Leptin	RPTOR	rs9899178	-0.24 (-5.2-4.71)	0.9219	1
Leptin	SEH1L	rs6505776	-2.82 (-7.37-1.74)	0.2214	1
Leptin	RNF152	rs4520933	1.25 (-3.13-5.62)	0.5719	1
Leptin	RNF152	rs75659514	-4.87 (-9.96-0.23)	0.06076	1
Leptin	RNF152	rs4940534	1.48 (-2.6-5.56)	0.4711	1
Leptin	KPTN	rs2293424	0.27 (-4.52-5.06)	0.9112	1
Leptin	GATSL3	rs1860217	2.03 (-3.59-7.65)	0.4729	1
Leptin	DEPDC5	rs5749334	0.66 (-3.66-4.98)	0.7614	1
Leptin	RRAGB	rs5960093	-2.63 (-6.5-1.23)	0.1782	1
BASAL METABOLISM	MTOR	rs2275527	25.32 (-21.34-71.98)	0.287	1
BASAL METABOLISM	MTOR;MTOR-AS1	rs1057079	39.96 (-3.18-83.1)	0.06942	1
BASAL METABOLISM	MTOR	rs10779751	37.52 (-7.37-82.4)	0.1012	1
BASAL METABOLISM	MTOR	rs1064261	36.34 (-8.42-81.1)	0.1113	1
BASAL METABOLISM	MTOR	rs1135172	34.88 (-9.15-78.92)	0.1203	1
BASAL METABOLISM	SZT2	rs2782646	-28.54 (-66.46-9.37)	0.1398	1
BASAL METABOLISM	SZT2;HYI	rs6954	20.68 (-17.18-58.54)	0.2839	1
BASAL METABOLISM	Near LD SZT2;HYI	rs2782651	23.69 (-15.96-63.34)	0.2412	1
BASAL METABOLISM	LAMTOR5-AS1;LAMTOR5	rs6674775	2.01 (-35.09-39.1)	0.9155	1
BASAL METABOLISM	SEC13	rs696221	5.45 (-32.06-42.95)	0.7756	1
BASAL METABOLISM	SEC13	rs703915	-10.1 (-64.73-44.53)	0.7166	1
BASAL METABOLISM	SEC13	rs3891008	26.53 (-20.55-73.6)	0.2689	1
BASAL METABOLISM	LAMTOR3	rs11723286	17.7 (-21.32-56.72)	0.3734	1
BASAL METABOLISM	LAMTOR3	rs2298735	-8.04 (-44.06-27.98)	0.6614	1
BASAL METABOLISM	FNIP2	rs10857319	-17.36 (-57.73-23.01)	0.3988	1
BASAL METABOLISM	FNIP2	rs17286116	38.44 (-0.58-77.45)	0.0535	1
BASAL METABOLISM	C4orf45;FNIP2	rs2291007	37.58 (-0.17-75.33)	0.05105	1
BASAL METABOLISM	SKP2	rs3804439	6.61 (-48.4-61.61)	0.8136	1
BASAL METABOLISM	SKP2	rs33662	30 (-42.04-102.04)	0.4138	1
BASAL METABOLISM	SLC38A9	rs4865615	0.68 (-38.31-39.67)	0.9727	1
BASAL METABOLISM	FNIP1	rs2042252	-14.05 (-58.59-30.48)	0.5357	1
BASAL METABOLISM	LARS	rs12188941	-2.42 (-45.03-40.18)	0.9111	1
BASAL METABOLISM	RRAGD	rs1555403	-24.05 (-65.21-17.12)	0.2518	1
BASAL METABOLISM	MIOS	rs4222	-3.71 (-49.45-42.03)	0.8735	1
BASAL METABOLISM	LAMTOR4	rs12878	-7.63 (-47.31-32.05)	0.7058	1
BASAL METABOLISM	DEPTOR	rs7840156	-21.64 (-63.79-20.52)	0.3139	1
BASAL METABOLISM	DEPTOR	rs16893299	-5.66 (-49.21-37.89)	0.7986	1
BASAL METABOLISM	DEPTOR	rs2271900	35.13 (-8.64-78.9)	0.1155	1
BASAL METABOLISM	DEPTOR	rs4871827	-30.19 (-66.43-6.05)	0.1024	1
BASAL METABOLISM	DEPTOR	rs1051534	-33.58 (-70.3-3.14)	0.07302	1
BASAL METABOLISM	DEPTOR	rs7822662	-2.39 (-42.58-37.81)	0.9072	1
BASAL METABOLISM	DEPTOR	rs10808506	3.81 (-39.1-46.72)	0.8616	1
BASAL METABOLISM	SESN3	rs684856	11.88 (-25.92-49.67)	0.5374	1
BASAL METABOLISM	RHEBL1	rs7969091	1.58 (-36.66-39.82)	0.9353	1
BASAL METABOLISM	C12orf66	rs2643665	8.64 (-28.8-46.09)	0.6505	1
BASAL METABOLISM	WDR24	rs763053	-15.44 (-60.84-29.96)	0.5044	1
BASAL METABOLISM	FLCN	rs3803761	-13.71 (-57.12-29.69)	0.5352	1
BASAL METABOLISM	FLCN	rs1708617	2.65 (-42.76-48.06)	0.9088	1
BASAL METABOLISM	FLCN	rs1708629	40.09 (3.66-76.51)	0.03108	1
BASAL METABOLISM	RPTOR	rs7503807	-15.34 (-53.29-22.62)	0.4278	1
BASAL METABOLISM	RPTOR	rs12940622	-18.69 (-56.68-19.3)	0.3344	1
BASAL METABOLISM	RPTOR	rs3751945	-13.62 (-52.92-25.69)	0.4965	1
BASAL METABOLISM	RPTOR	rs2289759	20.6 (-22.75-63.96)	0.3511	1
BASAL METABOLISM	RPTOR	rs2289764	-26.19 (-69.43-17.06)	0.2348	1
BASAL METABOLISM	RPTOR	rs2289765	-9.96 (-69.07-49.15)	0.7409	1
BASAL METABOLISM	RPTOR	rs2271603	2.27 (-37.6-42.14)	0.9111	1
BASAL METABOLISM	RPTOR	rs1567962	1.1 (-38.49-40.7)	0.9564	1
BASAL METABOLISM	RPTOR	rs9899178	-9.87 (-49.64-29.91)	0.6263	1
BASAL METABOLISM	SEH1L	rs6505776	15.13 (-23.02-53.27)	0.4364	1
BASAL METABOLISM	RNF152	rs4520933	11.34 (-26.11-48.79)	0.5524	1
BASAL METABOLISM	RNF152	rs75659514	-1.16 (-45.74-43.42)	0.9592	1
BASAL METABOLISM	RNF152	rs4940534	-15.21 (-52.93-22.51)	0.4288	1
BASAL METABOLISM	KPTN	rs2293424	5.42 (-32.11-42.94)	0.7769	1
BASAL METABOLISM	GATSL3	rs1860217	17.3 (-25-59.59)	0.4222	1
BASAL METABOLISM	DEPDC5	rs5749334	33.46 (-2.83-69.75)	0.07069	1
BASAL METABOLISM	RRAGB	rs5960093	2.49 (-31.85-36.83)	0.8869	1
DBP	MTOR	rs2275527	-0.41 (-1.66-0.84)	0.5229	1
DBP	MTOR;MTOR-AS1	rs1057079	-0.16 (-1.32-1)	0.7819	1
DBP	MTOR	rs10779751	0.1 (-1.11-1.3)	0.8766	1
DBP	MTOR	rs1064261	0.05 (-1.14-1.25)	0.9316	1
DBP	MTOR	rs1135172	-0.04 (-1.22-1.13)	0.946	1
DBP	SZT2	rs2782646	0.69 (-0.31-1.69)	0.1768	1
DBP	SZT2;HYI	rs6954	0.01 (-0.98-1.01)	0.9814	1
DBP	Near LD SZT2;HYI	rs2782651	0.02 (-1.02-1.07)	0.9649	1
DBP	LAMTOR5-AS1;LAMTOR5	rs6674775	-0.41 (-1.4-0.58)	0.413	1
DBP	SEC13	rs696221	-0.26 (-1.25-0.73)	0.6024	1
DBP	SEC13	rs703915	-0.69 (-2.14-0.76)	0.3509	1
DBP	SEC13	rs3891008	0.09 (-1.14-1.32)	0.8884	1
DBP	LAMTOR3	rs11723286	-0.05 (-1.1-1)	0.9192	1
DBP	LAMTOR3	rs2298735	-0.39 (-1.36-0.57)	0.4217	1
DBP	FNIP2	rs10857319	0.15 (-0.91-1.21)	0.7832	1
DBP	FNIP2	rs17286116	0.69 (-0.34-1.72)	0.1895	1
DBP	C4orf45;FNIP2	rs2291007	0.43 (-0.58-1.43)	0.4029	1
DBP	SKP2	rs3804439	0.58 (-0.87-2.04)	0.4305	1
DBP	SKP2	rs33662	-0.71 (-2.6-1.17)	0.4588	1
DBP	SLC38A9	rs4865615	0.23 (-0.79-1.26)	0.6553	1
DBP	FNIP1	rs2042252	0.16 (-1-1.33)	0.7861	1
DBP	LARS	rs12188941	0.08 (-1.05-1.22)	0.8857	1
DBP	RRAGD	rs1555403	-1.07 (-2.16-0.02)	0.05452	1
DBP	MIOS	rs4222	0.87 (-0.36-2.11)	0.1649	1
DBP	LAMTOR4	rs12878	-0.84 (-1.9-0.23)	0.1238	1
DBP	DEPTOR	rs7840156	0.15 (-0.97-1.27)	0.791	1
DBP	DEPTOR	rs16893299	-0.22 (-1.39-0.94)	0.7074	1
DBP	DEPTOR	rs2271900	0.91 (-0.23-2.04)	0.1182	1
DBP	DEPTOR	rs4871827	-0.1 (-1.07-0.86)	0.8336	1
DBP	DEPTOR	rs1051534	-0.47 (-1.45-0.5)	0.3423	1
DBP	DEPTOR	rs7822662	0.12 (-0.95-1.2)	0.8218	1
DBP	DEPTOR	rs10808506	0.24 (-0.93-1.41)	0.686	1
DBP	SESN3	rs684856	0.7 (-0.3-1.71)	0.1684	1
DBP	RHEBL1	rs7969091	0.47 (-0.53-1.48)	0.3557	1
DBP	C12orf66	rs2643665	0.7 (-0.29-1.68)	0.1679	1
DBP	WDR24	rs763053	-0.14 (-1.35-1.06)	0.8157	1
DBP	FLCN	rs3803761	-0.12 (-1.27-1.03)	0.8415	1
DBP	FLCN	rs1708617	-0.05 (-1.25-1.15)	0.9352	1
DBP	FLCN	rs1708629	0.71 (-0.26-1.68)	0.1504	1
DBP	RPTOR	rs7503807	-0.73 (-1.73-0.27)	0.1526	1
DBP	RPTOR	rs12940622	-0.8 (-1.8-0.2)	0.1182	1
DBP	RPTOR	rs3751945	-0.42 (-1.46-0.61)	0.4208	1
DBP	RPTOR	rs2289759	0.03 (-1.11-1.17)	0.9606	1
DBP	RPTOR	rs2289764	-0.25 (-1.38-0.89)	0.6709	1
DBP	RPTOR	rs2289765	-0.24 (-1.76-1.27)	0.7511	1
DBP	RPTOR	rs2271603	0.21 (-0.84-1.26)	0.696	1
DBP	RPTOR	rs1567962	0.42 (-0.62-1.45)	0.4299	1
DBP	RPTOR	rs9899178	-0.98 (-2.03-0.08)	0.06934	1
DBP	SEH1L	rs6505776	0.09 (-0.92-1.1)	0.8608	1
DBP	RNF152	rs4520933	0.28 (-0.71-1.27)	0.5778	1
DBP	RNF152	rs75659514	-0.53 (-1.69-0.64)	0.3762	1
DBP	RNF152	rs4940534	0.22 (-0.77-1.22)	0.6582	1
DBP	KPTN	rs2293424	0.48 (-0.5-1.47)	0.3365	1
DBP	GATSL3	rs1860217	1.33 (0.2-2.46)	0.02085	1
DBP	DEPDC5	rs5749334	-0.94 (-1.9-0.02)	0.05477	1
DBP	RRAGB	rs5960093	0.2 (-0.69-1.09)	0.6576	1
SBP	MTOR	rs2275527	-0.01 (-1.84-1.81)	0.9878	1
SBP	MTOR;MTOR-AS1	rs1057079	0.47 (-1.21-2.16)	0.581	1
SBP	MTOR	rs10779751	0.36 (-1.4-2.11)	0.6895	1
SBP	MTOR	rs1064261	0.34 (-1.4-2.08)	0.6994	1
SBP	MTOR	rs1135172	0.29 (-1.42-2)	0.7377	1
SBP	SZT2	rs2782646	-0.05 (-1.51-1.41)	0.9436	1
SBP	SZT2;HYI	rs6954	0.52 (-0.93-1.97)	0.4801	1
SBP	Near LD SZT2;HYI	rs2782651	0.48 (-1.05-2)	0.5398	1
SBP	LAMTOR5-AS1;LAMTOR5	rs6674775	0.53 (-0.91-1.97)	0.4712	1
SBP	SEC13	rs696221	-0.29 (-1.73-1.15)	0.693	1
SBP	SEC13	rs703915	-1.41 (-3.52-0.7)	0.1889	1
SBP	SEC13	rs3891008	1.38 (-0.41-3.18)	0.13	1
SBP	LAMTOR3	rs11723286	0.55 (-0.98-2.08)	0.478	1
SBP	LAMTOR3	rs2298735	-0.12 (-1.52-1.28)	0.8637	1
SBP	FNIP2	rs10857319	-0.3 (-1.84-1.24)	0.7035	1
SBP	FNIP2	rs17286116	0.65 (-0.85-2.15)	0.395	1
SBP	C4orf45;FNIP2	rs2291007	0.48 (-0.98-1.94)	0.5201	1
SBP	SKP2	rs3804439	0.75 (-1.37-2.87)	0.4857	1
SBP	SKP2	rs33662	-1.91 (-4.65-0.83)	0.1722	1
SBP	SLC38A9	rs4865615	0.27 (-1.23-1.76)	0.7259	1
SBP	FNIP1	rs2042252	0.2 (-1.5-1.9)	0.8157	1
SBP	LARS	rs12188941	-0.48 (-2.13-1.17)	0.5716	1
SBP	RRAGD	rs1555403	-0.26 (-1.84-1.33)	0.7516	1
SBP	MIOS	rs4222	0.85 (-0.95-2.65)	0.3534	1
SBP	LAMTOR4	rs12878	-0.1 (-1.65-1.46)	0.9027	1
SBP	DEPTOR	rs7840156	0.21 (-1.43-1.84)	0.8017	1
SBP	DEPTOR	rs16893299	0.32 (-1.37-2.01)	0.7123	1
SBP	DEPTOR	rs2271900	1.06 (-0.6-2.71)	0.2111	1
SBP	DEPTOR	rs4871827	-0.67 (-2.08-0.74)	0.3493	1
SBP	DEPTOR	rs1051534	-1.01 (-2.42-0.41)	0.1644	1
SBP	DEPTOR	rs7822662	0.49 (-1.08-2.05)	0.5444	1
SBP	DEPTOR	rs10808506	0.49 (-1.2-2.19)	0.5678	1
SBP	SESN3	rs684856	0.32 (-1.14-1.78)	0.6703	1
SBP	RHEBL1	rs7969091	0.64 (-0.83-2.11)	0.3938	1
SBP	C12orf66	rs2643665	0.21 (-1.23-1.65)	0.777	1
SBP	WDR24	rs763053	-0.04 (-1.79-1.72)	0.968	1
SBP	FLCN	rs3803761	-0.31 (-1.99-1.37)	0.7173	1
SBP	FLCN	rs1708617	0.05 (-1.7-1.8)	0.9566	1
SBP	FLCN	rs1708629	1.06 (-0.35-2.48)	0.14	1
SBP	RPTOR	rs7503807	-1.39 (-2.85-0.07)	0.06149	1
SBP	RPTOR	rs12940622	-1.52 (-2.98--0.06)	0.04134	1
SBP	RPTOR	rs3751945	-1.76 (-3.26--0.27)	0.02111	1
SBP	RPTOR	rs2289759	-0.23 (-1.88-1.43)	0.7899	1
SBP	RPTOR	rs2289764	-0.15 (-1.81-1.5)	0.8559	1
SBP	RPTOR	rs2289765	-1.01 (-3.21-1.19)	0.3697	1
SBP	RPTOR	rs2271603	0.28 (-1.25-1.81)	0.7223	1
SBP	RPTOR	rs1567962	-0.02 (-1.53-1.49)	0.9786	1
SBP	RPTOR	rs9899178	-2.05 (-3.59--0.52)	0.008702	0.5221
SBP	SEH1L	rs6505776	0.59 (-0.88-2.07)	0.4293	1
SBP	RNF152	rs4520933	-0.05 (-1.49-1.38)	0.9411	1
SBP	RNF152	rs75659514	-0.99 (-2.69-0.7)	0.2499	1
SBP	RNF152	rs4940534	0.79 (-0.66-2.24)	0.2842	1
SBP	KPTN	rs2293424	0.27 (-1.16-1.71)	0.709	1
SBP	GATSL3	rs1860217	0.99 (-0.66-2.64)	0.2373	1
SBP	DEPDC5	rs5749334	-0.97 (-2.37-0.42)	0.1719	1
SBP	RRAGB	rs5960093	0.79 (-0.5-2.09)	0.2291	1
Weight	MTOR	rs2275527	1.08 (-0.62-2.78)	0.2122	1
Weight	MTOR;MTOR-AS1	rs1057079	1.18 (-0.39-2.76)	0.1404	1
Weight	MTOR	rs10779751	1.3 (-0.34-2.93)	0.12	1
Weight	MTOR	rs1064261	1.23 (-0.4-2.85)	0.1389	1
Weight	MTOR	rs1135172	1.25 (-0.35-2.84)	0.125	1
Weight	SZT2	rs2782646	0.72 (-0.64-2.09)	0.2974	1
Weight	SZT2;HYI	rs6954	-0.6 (-1.95-0.75)	0.3835	1
Weight	Near LD SZT2;HYI	rs2782651	-0.68 (-2.1-0.74)	0.35	1
Weight	LAMTOR5-AS1;LAMTOR5	rs6674775	-0.48 (-1.83-0.86)	0.4803	1
Weight	SEC13	rs696221	-0.08 (-1.43-1.27)	0.9074	1
Weight	SEC13	rs703915	0.78 (-1.19-2.74)	0.4395	1
Weight	SEC13	rs3891008	0.47 (-1.21-2.14)	0.5843	1
Weight	LAMTOR3	rs11723286	0.5 (-0.92-1.93)	0.4878	1
Weight	LAMTOR3	rs2298735	0.37 (-0.94-1.67)	0.5831	1
Weight	FNIP2	rs10857319	-1.18 (-2.62-0.26)	0.1075	1
Weight	FNIP2	rs17286116	2.05 (0.66-3.44)	0.003882	0.2329
Weight	C4orf45;FNIP2	rs2291007	2.27 (0.91-3.62)	0.001097	0.0658
Weight	SKP2	rs3804439	0.76 (-1.22-2.73)	0.4536	1
Weight	SKP2	rs33662	-0.37 (-2.93-2.2)	0.778	1
Weight	SLC38A9	rs4865615	0.41 (-0.99-1.8)	0.5689	1
Weight	FNIP1	rs2042252	-1.25 (-2.83-0.34)	0.1226	1
Weight	LARS	rs12188941	0.15 (-1.39-1.69)	0.8494	1
Weight	RRAGD	rs1555403	-0.73 (-2.21-0.75)	0.333	1
Weight	MIOS	rs4222	-0.07 (-1.75-1.61)	0.9348	1
Weight	LAMTOR4	rs12878	-0.04 (-1.49-1.41)	0.9564	1
Weight	DEPTOR	rs7840156	-1.32 (-2.84-0.21)	0.09038	1
Weight	DEPTOR	rs16893299	-1.13 (-2.71-0.45)	0.1597	1
Weight	DEPTOR	rs2271900	1.4 (-0.15-2.94)	0.07639	1
Weight	DEPTOR	rs4871827	-0.43 (-1.74-0.89)	0.5243	1
Weight	DEPTOR	rs1051534	-0.16 (-1.49-1.16)	0.8072	1
Weight	DEPTOR	rs7822662	-0.61 (-2.08-0.86)	0.4138	1
Weight	DEPTOR	rs10808506	-0.43 (-2.02-1.15)	0.5916	1
Weight	SESN3	rs684856	1.31 (-0.05-2.67)	0.05888	1
Weight	RHEBL1	rs7969091	0.63 (-0.74-2)	0.3683	1
Weight	C12orf66	rs2643665	0.36 (-0.99-1.71)	0.5994	1
Weight	WDR24	rs763053	0.48 (-1.15-2.12)	0.5624	1
Weight	FLCN	rs3803761	0.14 (-1.42-1.71)	0.8589	1
Weight	FLCN	rs1708617	0.54 (-1.09-2.18)	0.5148	1
Weight	FLCN	rs1708629	1.61 (0.3-2.93)	0.01649	0.9896
Weight	RPTOR	rs7503807	-1.39 (-2.75--0.03)	0.04538	1
Weight	RPTOR	rs12940622	-1.47 (-2.83--0.11)	0.03384	1
Weight	RPTOR	rs3751945	-1.02 (-2.42-0.38)	0.1534	1
Weight	RPTOR	rs2289759	0.26 (-1.28-1.81)	0.7375	1
Weight	RPTOR	rs2289764	-0.27 (-1.81-1.27)	0.7316	1
Weight	RPTOR	rs2289765	0.43 (-1.62-2.49)	0.6807	1
Weight	RPTOR	rs2271603	-0.87 (-2.3-0.56)	0.2308	1
Weight	RPTOR	rs1567962	1.16 (-0.25-2.56)	0.1055	1
Weight	RPTOR	rs9899178	-1.31 (-2.74-0.13)	0.07407	1
Weight	SEH1L	rs6505776	-0.25 (-1.62-1.13)	0.7259	1
Weight	RNF152	rs4520933	0.2 (-1.14-1.54)	0.7678	1
Weight	RNF152	rs75659514	-0.61 (-2.19-0.98)	0.4529	1
Weight	RNF152	rs4940534	-0.02 (-1.38-1.33)	0.9745	1
Weight	KPTN	rs2293424	0.92 (-0.42-2.26)	0.1775	1
Weight	GATSL3	rs1860217	0.96 (-0.58-2.5)	0.2203	1
Weight	DEPDC5	rs5749334	0.73 (-0.58-2.03)	0.2734	1
Weight	RRAGB	rs5960093	-1.07 (-2.28-0.14)	0.08306	1
Fat Mass	MTOR	rs2275527	0.27 (-0.66-1.2)	0.565	1
Fat Mass	MTOR;MTOR-AS1	rs1057079	0.18 (-0.68-1.04)	0.6839	1
Fat Mass	MTOR	rs10779751	0.31 (-0.59-1.2)	0.4999	1
Fat Mass	MTOR	rs1064261	0.31 (-0.57-1.2)	0.4866	1
Fat Mass	MTOR	rs1135172	0.39 (-0.48-1.26)	0.3753	1
Fat Mass	SZT2	rs2782646	0.83 (0.08-1.57)	0.0293	1
Fat Mass	SZT2;HYI	rs6954	-0.56 (-1.3-0.18)	0.1367	1
Fat Mass	Near LD SZT2;HYI	rs2782651	-0.63 (-1.41-0.14)	0.1106	1
Fat Mass	LAMTOR5-AS1;LAMTOR5	rs6674775	-0.05 (-0.79-0.68)	0.8839	1
Fat Mass	SEC13	rs696221	-0.26 (-0.99-0.48)	0.4899	1
Fat Mass	SEC13	rs703915	0.52 (-0.55-1.6)	0.3386	1
Fat Mass	SEC13	rs3891008	-0.15 (-1.06-0.77)	0.7526	1
Fat Mass	LAMTOR3	rs11723286	0.26 (-0.52-1.04)	0.5079	1
Fat Mass	LAMTOR3	rs2298735	0.32 (-0.39-1.04)	0.3769	1
Fat Mass	FNIP2	rs10857319	-0.91 (-1.7--0.13)	0.02229	1
Fat Mass	FNIP2	rs17286116	1.31 (0.55-2.07)	0.0007099	0.0426
Fat Mass	C4orf45;FNIP2	rs2291007	1.33 (0.59-2.07)	0.0004353	0.0261
Fat Mass	SKP2	rs3804439	0.85 (-0.23-1.92)	0.1235	1
Fat Mass	SKP2	rs33662	-0.12 (-1.52-1.28)	0.8623	1
Fat Mass	SLC38A9	rs4865615	0.39 (-0.37-1.16)	0.3093	1
Fat Mass	FNIP1	rs2042252	-0.24 (-1.1-0.63)	0.5919	1
Fat Mass	LARS	rs12188941	0.33 (-0.51-1.17)	0.4394	1
Fat Mass	RRAGD	rs1555403	-0.24 (-1.05-0.57)	0.5638	1
Fat Mass	MIOS	rs4222	-0.3 (-1.21-0.62)	0.5234	1
Fat Mass	LAMTOR4	rs12878	0.06 (-0.73-0.85)	0.8842	1
Fat Mass	DEPTOR	rs7840156	-0.66 (-1.49-0.17)	0.1211	1
Fat Mass	DEPTOR	rs16893299	-1.05 (-1.91--0.19)	0.01677	1
Fat Mass	DEPTOR	rs2271900	0.7 (-0.14-1.54)	0.1031	1
Fat Mass	DEPTOR	rs4871827	0.05 (-0.67-0.77)	0.8939	1
Fat Mass	DEPTOR	rs1051534	0.2 (-0.52-0.93)	0.5809	1
Fat Mass	DEPTOR	rs7822662	-0.52 (-1.32-0.28)	0.2035	1
Fat Mass	DEPTOR	rs10808506	-0.59 (-1.45-0.27)	0.1792	1
Fat Mass	SESN3	rs684856	0.55 (-0.19-1.3)	0.1432	1
Fat Mass	RHEBL1	rs7969091	0.2 (-0.55-0.94)	0.6056	1
Fat Mass	C12orf66	rs2643665	0.14 (-0.59-0.87)	0.7083	1
Fat Mass	WDR24	rs763053	0.74 (-0.15-1.63)	0.1044	1
Fat Mass	FLCN	rs3803761	0.35 (-0.51-1.2)	0.4235	1
Fat Mass	FLCN	rs1708617	0.23 (-0.66-1.12)	0.6088	1
Fat Mass	FLCN	rs1708629	0.4 (-0.32-1.12)	0.272	1
Fat Mass	RPTOR	rs7503807	-0.8 (-1.54--0.05)	0.03587	1
Fat Mass	RPTOR	rs12940622	-0.83 (-1.58--0.09)	0.02796	1
Fat Mass	RPTOR	rs3751945	-0.83 (-1.59--0.06)	0.03378	1
Fat Mass	RPTOR	rs2289759	0.09 (-0.76-0.93)	0.8376	1
Fat Mass	RPTOR	rs2289764	-0.04 (-0.88-0.8)	0.9251	1
Fat Mass	RPTOR	rs2289765	0.32 (-0.8-1.44)	0.5733	1
Fat Mass	RPTOR	rs2271603	-0.39 (-1.17-0.39)	0.3306	1
Fat Mass	RPTOR	rs1567962	0.46 (-0.31-1.22)	0.2446	1
Fat Mass	RPTOR	rs9899178	-0.44 (-1.23-0.34)	0.266	1
Fat Mass	SEH1L	rs6505776	-0.37 (-1.12-0.38)	0.3346	1
Fat Mass	RNF152	rs4520933	-0.1 (-0.83-0.63)	0.7922	1
Fat Mass	RNF152	rs75659514	-0.39 (-1.25-0.47)	0.3752	1
Fat Mass	RNF152	rs4940534	0.07 (-0.67-0.81)	0.8485	1
Fat Mass	KPTN	rs2293424	0.38 (-0.35-1.11)	0.308	1
Fat Mass	GATSL3	rs1860217	0.62 (-0.22-1.47)	0.1448	1
Fat Mass	DEPDC5	rs5749334	0.32 (-0.4-1.03)	0.3824	1
Fat Mass	RRAGB	rs5960093	-0.23 (-0.89-0.43)	0.4984	1
Muscle Mass	MTOR	rs2275527	0 (-0.44-0.43)	0.9849	1
Muscle Mass	MTOR;MTOR-AS1	rs1057079	-0.07 (-0.48-0.33)	0.7332	1
Muscle Mass	MTOR	rs10779751	-0.01 (-0.44-0.41)	0.9473	1
Muscle Mass	MTOR	rs1064261	-0.03 (-0.45-0.39)	0.8954	1
Muscle Mass	MTOR	rs1135172	-0.05 (-0.46-0.36)	0.8181	1
Muscle Mass	SZT2	rs2782646	-0.36 (-0.71--0.01)	0.04462	1
Muscle Mass	SZT2;HYI	rs6954	0.19 (-0.15-0.54)	0.2727	1
Muscle Mass	Near LD SZT2;HYI	rs2782651	0.25 (-0.11-0.62)	0.1727	1
Muscle Mass	LAMTOR5-AS1;LAMTOR5	rs6674775	0.01 (-0.33-0.36)	0.9324	1
Muscle Mass	SEC13	rs696221	0.28 (-0.07-0.62)	0.1157	1
Muscle Mass	SEC13	rs703915	-0.24 (-0.74-0.27)	0.3607	1
Muscle Mass	SEC13	rs3891008	0.29 (-0.14-0.72)	0.193	1
Muscle Mass	LAMTOR3	rs11723286	-0.14 (-0.51-0.23)	0.4521	1
Muscle Mass	LAMTOR3	rs2298735	-0.16 (-0.5-0.17)	0.3455	1
Muscle Mass	FNIP2	rs10857319	0.25 (-0.12-0.62)	0.1871	1
Muscle Mass	FNIP2	rs17286116	-0.57 (-0.93--0.21)	0.001744	0.1046
Muscle Mass	C4orf45;FNIP2	rs2291007	-0.64 (-0.99--0.29)	0.0003144	0.0189
Muscle Mass	SKP2	rs3804439	-0.28 (-0.78-0.23)	0.2871	1
Muscle Mass	SKP2	rs33662	-0.12 (-0.78-0.54)	0.7231	1
Muscle Mass	SLC38A9	rs4865615	-0.05 (-0.41-0.31)	0.7748	1
Muscle Mass	FNIP1	rs2042252	-0.11 (-0.52-0.29)	0.5875	1
Muscle Mass	LARS	rs12188941	-0.18 (-0.58-0.21)	0.368	1
Muscle Mass	RRAGD	rs1555403	0.13 (-0.25-0.51)	0.5003	1
Muscle Mass	MIOS	rs4222	0.1 (-0.33-0.53)	0.6488	1
Muscle Mass	LAMTOR4	rs12878	-0.03 (-0.4-0.34)	0.8749	1
Muscle Mass	DEPTOR	rs7840156	0.29 (-0.1-0.68)	0.1442	1
Muscle Mass	DEPTOR	rs16893299	0.41 (0.01-0.82)	0.04622	1
Muscle Mass	DEPTOR	rs2271900	-0.36 (-0.76-0.04)	0.07588	1
Muscle Mass	DEPTOR	rs4871827	0.02 (-0.32-0.35)	0.9297	1
Muscle Mass	DEPTOR	rs1051534	-0.02 (-0.36-0.32)	0.8985	1
Muscle Mass	DEPTOR	rs7822662	0.15 (-0.23-0.52)	0.4478	1
Muscle Mass	DEPTOR	rs10808506	0.18 (-0.22-0.59)	0.3776	1
Muscle Mass	SESN3	rs684856	-0.19 (-0.54-0.16)	0.2891	1
Muscle Mass	RHEBL1	rs7969091	-0.03 (-0.38-0.33)	0.884	1
Muscle Mass	C12orf66	rs2643665	-0.13 (-0.47-0.22)	0.466	1
Muscle Mass	WDR24	rs763053	-0.21 (-0.63-0.21)	0.3333	1
Muscle Mass	FLCN	rs3803761	-0.04 (-0.45-0.36)	0.8326	1
Muscle Mass	FLCN	rs1708617	-0.06 (-0.48-0.36)	0.7772	1
Muscle Mass	FLCN	rs1708629	-0.07 (-0.41-0.27)	0.7024	1
Muscle Mass	RPTOR	rs7503807	0.34 (-0.01-0.69)	0.06021	1
Muscle Mass	RPTOR	rs12940622	0.35 (0-0.7)	0.05164	1
Muscle Mass	RPTOR	rs3751945	0.41 (0.05-0.77)	0.02503	1
Muscle Mass	RPTOR	rs2289759	-0.06 (-0.46-0.34)	0.7637	1
Muscle Mass	RPTOR	rs2289764	0.12 (-0.27-0.52)	0.5409	1
Muscle Mass	RPTOR	rs2289765	0.03 (-0.5-0.56)	0.9096	1
Muscle Mass	RPTOR	rs2271603	0.16 (-0.2-0.53)	0.3787	1
Muscle Mass	RPTOR	rs1567962	-0.13 (-0.49-0.23)	0.4831	1
Muscle Mass	RPTOR	rs9899178	0.03 (-0.34-0.4)	0.8729	1
Muscle Mass	SEH1L	rs6505776	0.2 (-0.16-0.55)	0.2745	1
Muscle Mass	RNF152	rs4520933	0.13 (-0.21-0.48)	0.4549	1
Muscle Mass	RNF152	rs75659514	0.16 (-0.25-0.57)	0.4411	1
Muscle Mass	RNF152	rs4940534	-0.06 (-0.41-0.29)	0.7359	1
Muscle Mass	KPTN	rs2293424	-0.13 (-0.48-0.21)	0.4576	1
Muscle Mass	GATSL3	rs1860217	-0.13 (-0.53-0.27)	0.5165	1
Muscle Mass	DEPDC5	rs5749334	-0.22 (-0.56-0.11)	0.1923	1
Muscle Mass	RRAGB	rs5960093	0.12 (-0.19-0.43)	0.4547	1
Triglycerides	MTOR	rs2275527	-1.37 (-8.86-6.11)	0.7186	1
Triglycerides	MTOR;MTOR-AS1	rs1057079	-0.13 (-7.07-6.82)	0.9714	1
Triglycerides	MTOR	rs10779751	-1.64 (-8.89-5.61)	0.6576	1
Triglycerides	MTOR	rs1064261	-1.38 (-8.6-5.84)	0.7067	1
Triglycerides	MTOR	rs1135172	-1.35 (-8.42-5.71)	0.7071	1
Triglycerides	SZT2	rs2782646	1 (-5.04-7.04)	0.7457	1
Triglycerides	SZT2;HYI	rs6954	3.54 (-2.52-9.6)	0.2517	1
Triglycerides	Near LD SZT2;HYI	rs2782651	3.62 (-2.81-10.05)	0.2698	1
Triglycerides	LAMTOR5-AS1;LAMTOR5	rs6674775	-1.53 (-7.5-4.44)	0.6153	1
Triglycerides	SEC13	rs696221	0.32 (-5.63-6.28)	0.9147	1
Triglycerides	SEC13	rs703915	1.62 (-7.1-10.33)	0.7159	1
Triglycerides	SEC13	rs3891008	1.34 (-6.2-8.89)	0.7264	1
Triglycerides	LAMTOR3	rs11723286	-2.48 (-8.74-3.78)	0.4363	1
Triglycerides	LAMTOR3	rs2298735	-4.71 (-10.54-1.12)	0.1132	1
Triglycerides	FNIP2	rs10857319	0.37 (-6.15-6.88)	0.9122	1
Triglycerides	FNIP2	rs17286116	-0.29 (-6.61-6.02)	0.927	1
Triglycerides	C4orf45;FNIP2	rs2291007	0.17 (-5.98-6.33)	0.9557	1
Triglycerides	SKP2	rs3804439	11.17 (2.49-19.85)	0.01174	0.7043
Triglycerides	SKP2	rs33662	-1.72 (-13.06-9.63)	0.7662	1
Triglycerides	SLC38A9	rs4865615	5.13 (-1.09-11.35)	0.1057	1
Triglycerides	FNIP1	rs2042252	1.3 (-5.82-8.42)	0.7194	1
Triglycerides	LARS	rs12188941	1.61 (-5.26-8.48)	0.6456	1
Triglycerides	RRAGD	rs1555403	-3.01 (-9.62-3.6)	0.3719	1
Triglycerides	MIOS	rs4222	0.87 (-6.47-8.21)	0.8167	1
Triglycerides	LAMTOR4	rs12878	-4.76 (-11.2-1.69)	0.1478	1
Triglycerides	DEPTOR	rs7840156	-3.9 (-10.6-2.79)	0.2524	1
Triglycerides	DEPTOR	rs16893299	-0.42 (-7.51-6.68)	0.9084	1
Triglycerides	DEPTOR	rs2271900	4.79 (-1.96-11.55)	0.164	1
Triglycerides	DEPTOR	rs4871827	0.43 (-5.42-6.28)	0.885	1
Triglycerides	DEPTOR	rs1051534	-1.07 (-6.93-4.78)	0.7187	1
Triglycerides	DEPTOR	rs7822662	-3.34 (-9.92-3.25)	0.3201	1
Triglycerides	DEPTOR	rs10808506	-2.03 (-9.2-5.13)	0.5775	1
Triglycerides	SESN3	rs684856	2.33 (-3.67-8.34)	0.4458	1
Triglycerides	RHEBL1	rs7969091	-1.02 (-7.19-5.15)	0.7462	1
Triglycerides	C12orf66	rs2643665	0.39 (-5.59-6.38)	0.8975	1
Triglycerides	WDR24	rs763053	2.33 (-5-9.67)	0.5323	1
Triglycerides	FLCN	rs3803761	1.63 (-5.28-8.54)	0.6433	1
Triglycerides	FLCN	rs1708617	-3.01 (-10.27-4.24)	0.4148	1
Triglycerides	FLCN	rs1708629	-1.53 (-7.43-4.37)	0.6105	1
Triglycerides	RPTOR	rs7503807	0.27 (-5.83-6.38)	0.9304	1
Triglycerides	RPTOR	rs12940622	0.18 (-5.95-6.3)	0.9545	1
Triglycerides	RPTOR	rs3751945	-0.95 (-7.27-5.36)	0.7671	1
Triglycerides	RPTOR	rs2289759	2.25 (-4.62-9.11)	0.5208	1
Triglycerides	RPTOR	rs2289764	-2.05 (-8.92-4.82)	0.558	1
Triglycerides	RPTOR	rs2289765	0.23 (-9.02-9.48)	0.9608	1
Triglycerides	RPTOR	rs2271603	3.54 (-2.85-9.93)	0.2765	1
Triglycerides	RPTOR	rs1567962	1.92 (-4.37-8.22)	0.5481	1
Triglycerides	RPTOR	rs9899178	3.74 (-2.69-10.17)	0.2541	1
Triglycerides	SEH1L	rs6505776	0.26 (-5.89-6.4)	0.9346	1
Triglycerides	RNF152	rs4520933	-6.36 (-12.32--0.4)	0.03646	1
Triglycerides	RNF152	rs75659514	8.34 (1.2-15.48)	0.02218	1
Triglycerides	RNF152	rs4940534	-4.65 (-10.76-1.45)	0.1348	1
Triglycerides	KPTN	rs2293424	-2.76 (-8.8-3.29)	0.3708	1
Triglycerides	GATSL3	rs1860217	1.35 (-5.6-8.3)	0.7035	1
Triglycerides	DEPDC5	rs5749334	-3.99 (-9.8-1.82)	0.178	1
Triglycerides	RRAGB	rs5960093	-0.68 (-6.1-4.74)	0.8051	1

## Sheet: Table S4
Table S4. Associations of FNIP2, FNIP1, FLCN and miR-181b expression with metabolic phenotypes.
Response	Gene	beta(CI)	p.value	Bonferroni corrected p.value
BMI	FLCN	2.06(1.43,2.69)	1.24e-09	3.73e-09
BMI	FNIP1	-0.29(-0.857,0.278)	0.315	0.945
BMI	FNIP2	-2.28(-2.73,-1.82)	2.5e-18	7.51e-18
BMI	miR-181b	-0.181(-0.824,0.462)	0.577	0.577
Fat Mass	FLCN	3.63( 2.6,4.65)	6.27e-11	1.88e-10
Fat Mass	FNIP1	-0.391(-1.33,0.545)	0.411	1
Fat Mass	FNIP2	-3.41(-4.2,-2.62)	7.39e-15	2.22e-14
Fat Mass	miR-181b	0.23(-1.09,1.55)	0.729	0.729
Heart Rate	FLCN	1.62(-0.316,3.56)	0.1	0.301
Heart Rate	FNIP1	0.698(-0.876,2.27)	0.382	1
Heart Rate	FNIP2	-0.796(-2.38,0.786)	0.322	0.966
Heart Rate	miR-181b	-0.705(-3.16,1.75)	0.569	0.569
Hip circumference	FLCN	3.1(1.29,4.92)	0.000923	0.00277
Hip circumference	FNIP1	0.462(-1.05,1.97)	0.547	1
Hip circumference	FNIP2	-3.13(-4.58,-1.69)	3.16e-05	9.49e-05
Hip circumference	miR-181b	-0.546(-3.15,2.06)	0.678	0.678
Muscle Mass	FLCN	-1.55(-2.08,-1.03)	2.06e-08	6.18e-08
Muscle Mass	FNIP1	0.163(-0.297,0.624)	0.485	1
Muscle Mass	FNIP2	1.52(1.12,1.93)	4.12e-12	1.24e-11
Muscle Mass	miR-181b	-0.227(-0.86,0.407)	0.479	0.479
DBP	FLCN	2.51(1.02,3.99)	0.00105	0.00315
DBP	FNIP1	0.0495(-1.19,1.28)	0.937	1
DBP	FNIP2	-2.26(-3.45,-1.07)	0.000253	0.000759
DBP	miR-181b	-1.54(-3.11,0.0246)	0.0536	0.0536
SBP	FLCN	2.36(0.168,4.55)	0.035	0.105
SBP	FNIP1	-1.8(-3.57,-0.0253)	0.0468	0.141
SBP	FNIP2	-2.33(-4.09,-0.562)	0.0101	0.0303
SBP	miR-181b	-1.34(-3.87,1.19)	0.295	0.295
Visceral Fatness	FLCN	1.09(0.632,1.55)	5.76e-06	1.73e-05
Visceral Fatness	FNIP1	-0.0713(-0.466,0.323)	0.722	1
Visceral Fatness	FNIP2	-1.33(-1.67,-0.986)	1.32e-12	3.95e-12
Visceral Fatness	miR-181b	-0.0547(-0.442,0.333)	0.78	0.78
Waist circumference	FLCN	5.63(3.95,7.32)	5.27e-10	1.58e-09
Waist circumference	FNIP1	-0.419(-1.94, 1.1)	0.588	1
Waist circumference	FNIP2	-5.82(-7.07,-4.56)	1.81e-16	5.42e-16
Waist circumference	miR-181b	0.488(-1.22,2.19)	0.571	0.571
Weight	FLCN	6.28(4.29,8.27)	3.51e-09	1.05e-08
Weight	FNIP1	-0.671(-2.45, 1.1)	0.457	1
Weight	FNIP2	-6.64(-8.12,-5.16)	1.06e-15	3.17e-15
Weight	miR-181b	-0.0161(-1.81,1.77)	0.986	0.986
Appetite	FLCN	0.0317(-0.0988,0.162)	0.632	1
Appetite	FNIP1	-0.0154(-0.121,0.0899)	0.773	1
Appetite	FNIP2	-0.00372(-0.11,0.102)	0.945	1
Total calories	FLCN	106(13.5, 199)	0.025	0.0751
Total calories	FNIP1	0.64(-75.9,77.2)	0.987	1
Total calories	FNIP2	-48.7(-127,29.1)	0.218	0.654
Cholesterol	FLCN	3.85(-1.02,8.71)	0.121	0.362
Cholesterol	FNIP1	-1.14(-5.09,2.81)	0.571	1
Cholesterol	FNIP2	-2.51(-6.47,1.45)	0.212	0.637
Glucose	FLCN	4.25(1.56,6.95)	0.00219	0.00656
Glucose	FNIP1	0.407(-1.73,2.54)	0.707	1
Glucose	FNIP2	-1.76(-4.12,0.602)	0.143	0.429
High Density Lipoprotein Cholesterol (HDL)	FLCN	-0.924(-2.85, 1)	0.344	1
High Density Lipoprotein Cholesterol (HDL)	FNIP1	-0.59(-2.14,0.963)	0.454	1
High Density Lipoprotein Cholesterol (HDL)	FNIP2	1.3(-0.25,2.85)	0.0995	0.298
Insulin	FLCN	0.782(-0.678,2.24)	0.291	0.873
Insulin	FNIP1	-0.553(-1.67,0.564)	0.329	0.987
Insulin	FNIP2	-1.4(-2.65,-0.158)	0.0275	0.0825
Low Density Lipoprotein Cholesterol (LDL)	FLCN	3.8(-0.835,8.44)	0.107	0.322
Low Density Lipoprotein Cholesterol (LDL)	FNIP1	-0.148(-3.92,3.62)	0.938	1
Low Density Lipoprotein Cholesterol (LDL)	FNIP2	-2.57(-6.34, 1.2)	0.18	0.54
Oxidized low-density lipoprotein (Ox-LDL)	FLCN	1.71(-0.396,3.81)	0.111	0.333
Oxidized low-density lipoprotein (Ox-LDL)	FNIP1	1.52(-0.178,3.21)	0.0791	0.237
Oxidized low-density lipoprotein (Ox-LDL)	FNIP2	-0.937(-2.65,0.776)	0.282	0.845
Leptin	FLCN	12.4(4.02,20.8)	0.00644	0.0193
Leptin	FNIP1	1.92(-5.37,9.21)	0.585	1
Leptin	FNIP2	0.648(-8.91,10.2)	0.887	1
Basal Metabolism	FLCN	55.2( 2.5, 108)	0.0402	0.121
Basal Metabolism	FNIP1	6.33(-37.1,49.8)	0.774	1
Basal Metabolism	FNIP2	-58.5(-102,-14.9)	0.0089	0.0267
Triglycerides (TG)	FLCN	9.78(2.09,17.5)	0.013	0.0391
Triglycerides (TG)	FNIP1	-3.91(-10.2,2.38)	0.221	0.663
Triglycerides (TG)	FNIP2	-9.92(-16.1,-3.74)	0.0018	0.00541
Alkaline phosphatase	FLCN	2.56(-0.215,5.34)	0.0704	0.211
Alkaline phosphatase	FNIP1	-0.117(-2.38,2.15)	0.919	1
Alkaline phosphatase	FNIP2	-0.357(-2.63,1.92)	0.757	1
Fibrinogen	FLCN	-1.58(-11.6,8.42)	0.755	1
Fibrinogen	FNIP1	-1.58(-9.66, 6.5)	0.7	1
Fibrinogen	FNIP2	-5.78(-13.9,2.36)	0.163	0.488
Bilirubin	FLCN	-0.039(-0.0931,0.0151)	0.157	0.471
Bilirubin	FNIP1	0.0408(-0.00271,0.0842)	0.0659	0.198
Bilirubin	FNIP2	0.0317(-0.0122,0.0756)	0.155	0.466
Gamma-glutamyl transferase	FLCN	3.65(-0.166,7.46)	0.0607	0.182
Gamma-glutamyl transferase	FNIP1	-0.25(-3.36,2.86)	0.874	1
Gamma-glutamyl transferase	FNIP2	-2.01(-5.12, 1.1)	0.204	0.611
Aspartate aminotransferase	FLCN	0.277(-0.655,1.21)	0.558	1
Aspartate aminotransferase	FNIP1	0.484(-0.265,1.23)	0.204	0.612
Aspartate aminotransferase	FNIP2	0.505(-0.247,1.26)	0.187	0.561
Alanine aminotransferase	FLCN	1.98(0.329,3.62)	0.019	0.0569
Alanine aminotransferase	FNIP1	-0.0493(-1.4, 1.3)	0.943	1
Alanine aminotransferase	FNIP2	-1.36(-2.7,-0.0163)	0.0473	0.142
Glycated haemoglobin	FLCN	0.941(-0.0826,1.96)	0.0712	0.214
Glycated haemoglobin	FNIP1	-0.0717(-0.858,0.715)	0.857	1
Glycated haemoglobin	FNIP2	-1.33(-2.19,-0.46)	0.00297	0.0089
Haemoglobin	FLCN	-0.0879(-0.527,0.352)	0.689	1
Haemoglobin	FNIP1	0.0854(-0.202,0.372)	0.552	1
Haemoglobin	FNIP2	0.0441(-0.507,0.595)	0.873	1
